# Supplementary material for: Identification of genetic loci conferring seed coat color based on a high-density map in soybean
Source: Front Plant Sci. 2022 Aug 1;13:968618. doi: 10.3389/fpls.2022.968618 (PMC9376438; doi:10.3389/fpls.2022.968618)
Supplement: Supplementary file 2 [file Table_1.xlsx]

## Sheet: Table S1
Table S1: Re-sequencing data summary from JY47 and ZYD00321.
Sample ID	Total Clean Bases	Q30 Percentage(%)	GC Percentage(%)
JY47	20851779386	94.07	35.76
ZYD00321	20996036016	93.22	35.84

## Sheet: Table S2
Table S2: Phenotype identification of seed coat color in RIL population.
Color type	number
Black	52
Brown	82
Yellow	59
Green	54
Double	29

## Sheet: Table S3
Table S3: SNPs and InDels of qSC08.
Chr	Variation type	Position	Refrence	Alternate	JY47	Depth	AlleDp	ZYD00321	Depth	AlleDp	Effect	Codon_change	Gene_id
Chr08	SNP	8562638	T	C	T	21	21,0	C	14	0,14	NON_SYNONYMOUS_CODING	Ttc/Ctc	rna-NM_001255107.2
Chr08	SNP	8562903	T	G	G	14	0,14	T	14	14,0	DOWNSTREAM	-	rna-NM_001255107.2
Chr08	SNP	8564307	C	T	T	11	0,11	C	11	11,0	DOWNSTREAM	-	rna-NM_001255107.2
Chr08	SNP	8564421	A	G	G	14	0,14	A	13	13,0	DOWNSTREAM	-	rna-NM_001255107.2
Chr08	SNP	8564726	C	G	G	17	0,17	C	18	18,0	DOWNSTREAM	-	rna-NM_001255107.2
Chr08	SNP	8564835	T	C	C	14	0,14	T	16	16,0	DOWNSTREAM	-	rna-NM_001255107.2
Chr08	SNP	8564845	G	A	A	15	0,15	G	17	17,0	DOWNSTREAM	-	rna-NM_001255107.2
Chr08	INDEL	8558908	T	TG	TG	17	0,17	T	17	17,0	UPSTREAM	-	rna-NM_001255107.2
Chr08	INDEL	8558997	G	GA	GA	10	0,10	G	16	16,0	UPSTREAM	-	rna-NM_001255107.2
Chr08	INDEL	8559823	TTA	T,TTATA	T	13	1,12,0	TTA	15	15,0,0	INTRON	-	rna-NM_001255107.2
Chr08	INDEL	8560060	TG	T	TG	16	16,0	T	19	0,19	SPLICE_SITE_REGION	-	rna-NM_001255107.2
Chr08	INDEL	8561398	A	AATTTG	A,AATTTG	22	19,3	A	22	22,0	INTRON	-	rna-NM_001255107.2
Chr08	INDEL	8564384	ATT	AT,A	AT	12	0,12,0	A	15	0,0,15	DOWNSTREAM	-	rna-NM_001255107.2
Chr08	INDEL	8564498	AC	A	A	18	0,18	AC	12	12,0	DOWNSTREAM	-	rna-NM_001255107.2
Chr08	INDEL	8564613	GA	G	G	19	0,19	GA	14	14,0	DOWNSTREAM	-	rna-NM_001255107.2
Chr08	SNP	8544951	C	T	C	17	17,0	T	7	0,7	DOWNSTREAM	-	rna-XM_014778880.2
Chr08	SNP	8544972	C	T	C	15	15,0	T	9	0,9	DOWNSTREAM	-	rna-XM_014778880.2
Chr08	SNP	8545076	C	T	C	23	23,0	T	10	0,10	DOWNSTREAM	-	rna-XM_014778880.2
Chr08	SNP	8545082	T	C	T	24	24,0	C	10	0,10	DOWNSTREAM	-	rna-XM_014778880.2
Chr08	SNP	8545094	G	A	G	24	24,0	A	9	0,9	DOWNSTREAM	-	rna-XM_014778880.2
Chr08	SNP	8545134	T	C	T	31	31,0	C	5	0,5	DOWNSTREAM	-	rna-XM_014778880.2
Chr08	SNP	8545207	G	A	G	19	19,0	A	6	0,6	DOWNSTREAM	-	rna-XM_014778880.2
Chr08	SNP	8545217	G	A	G	20	20,0	A	6	0,6	DOWNSTREAM	-	rna-XM_014778880.2
Chr08	SNP	8545366	C	G	G	16	0,16	N	.	.	DOWNSTREAM	-	rna-XM_014778880.2
Chr08	SNP	8545483	C	T	C	24	24,0	T	9	0,9	DOWNSTREAM	-	rna-XM_014778880.2
Chr08	SNP	8545524	G	A	G	22	22,0	A	10	0,10	DOWNSTREAM	-	rna-XM_014778880.2
Chr08	SNP	8545558	T	C	T	21	21,0	C	14	0,14	DOWNSTREAM	-	rna-XM_014778880.2
Chr08	SNP	8545629	T	C	T	12	12,0	C	16	0,16	DOWNSTREAM	-	rna-XM_014778880.2
Chr08	SNP	8545656	A	G	A	11	11,0	G	18	0,18	DOWNSTREAM	-	rna-XM_014778880.2
Chr08	SNP	8545668	A	G	A	11	11,0	G	18	0,18	DOWNSTREAM	-	rna-XM_014778880.2
Chr08	SNP	8545717	C	A	C	11	11,0	A	17	0,17	DOWNSTREAM	-	rna-XM_014778880.2
Chr08	SNP	8545747	C	A	C	9	9,0	A	15	0,15	DOWNSTREAM	-	rna-XM_014778880.2
Chr08	SNP	8545833	A	C	A	9	9,0	C	11	0,11	DOWNSTREAM	-	rna-XM_014778880.2
Chr08	SNP	8545953	T	C	T	14	14,0	C	5	0,5	DOWNSTREAM	-	rna-XM_014778880.2
Chr08	SNP	8545960	C	A	C	13	13,0	A	5	0,5	DOWNSTREAM	-	rna-XM_014778880.2
Chr08	SNP	8545981	C	A	C	14	14,0	A	6	0,6	DOWNSTREAM	-	rna-XM_014778880.2
Chr08	SNP	8546266	A	T	A	12	12,0	T	15	0,15	UTR_3_PRIME	-	rna-XM_014778880.2
Chr08	SNP	8546285	A	T	A	15	15,0	T	15	0,15	UTR_3_PRIME	-	rna-XM_014778880.2
Chr08	SNP	8546381	T	C	T	14	14,0	C	12	0,12	UTR_3_PRIME	-	rna-XM_014778880.2
Chr08	SNP	8546496	T	G	T	12	12,0	G	14	0,14	UTR_3_PRIME	-	rna-XM_014778880.2
Chr08	SNP	8546523	C	A	C	9	9,0	A	13	0,13	UTR_3_PRIME	-	rna-XM_014778880.2
Chr08	SNP	8546538	G	C	G	10	10,0	C	13	0,13	UTR_3_PRIME	-	rna-XM_014778880.2
Chr08	SNP	8547450	G	T	G	13	13,0	T	18	0,18	INTRON	-	rna-XM_014778880.2
Chr08	SNP	8547490	C	T	C	13	13,0	T	14	0,14	INTRON	-	rna-XM_014778880.2
Chr08	SNP	8547514	T	A	T	15	15,0	A	16	0,16	INTRON	-	rna-XM_014778880.2
Chr08	SNP	8547668	T	C	T	16	16,0	C	11	0,11	SYNONYMOUS_CODING	acA/acG	rna-XM_014778880.2
Chr08	SNP	8547818	A	G	A	20	20,0	G	14	0,14	INTRON	-	rna-XM_014778880.2
Chr08	SNP	8547836	T	G	T	20	20,0	G	12	0,12	INTRON	-	rna-XM_014778880.2
Chr08	SNP	8547881	C	A	C	13	13,0	A	14	0,14	INTRON	-	rna-XM_014778880.2
Chr08	SNP	8547902	G	A	G	13	13,0	A	13	0,13	INTRON	-	rna-XM_014778880.2
Chr08	SNP	8548015	T	C	T	19	19,0	C	14	0,14	INTRON	-	rna-XM_014778880.2
Chr08	SNP	8548059	T	C	T	20	20,0	C	15	0,15	INTRON	-	rna-XM_014778880.2
Chr08	SNP	8548364	C	G	C	11	11,0	G	21	0,21	INTRON	-	rna-XM_014778880.2
Chr08	SNP	8548478	A	G	A	16	16,0	G	21	0,21	INTRON	-	rna-XM_014778880.2
Chr08	SNP	8548593	A	C	A	17	17,0	C	26	2,24	INTRON	-	rna-XM_014778880.2
Chr08	SNP	8548881	A	T	A	12	12,0	T	10	0,10	INTRON	-	rna-XM_014778880.2
Chr08	SNP	8548893	A	T	A	15	15,0	T	10	0,10	INTRON	-	rna-XM_014778880.2
Chr08	SNP	8549205	A	T	A	15	15,0	T	7	0,7	INTRON	-	rna-XM_014778880.2
Chr08	SNP	8549697	G	A	G	24	24,0	A	10	0,10	INTRON	-	rna-XM_014778880.2
Chr08	SNP	8549715	A	G	A	22	22,0	G	8	0,8	SPLICE_SITE_REGION	-	rna-XM_014778880.2
Chr08	SNP	8549977	A	G	A	24	24,0	G	12	0,12	NON_SYNONYMOUS_CODING	gTc/gCc	rna-XM_014778880.2
Chr08	SNP	8550166	G	A	G	20	20,0	A	13	0,13	INTRON	-	rna-XM_014778880.2
Chr08	SNP	8550222	A	T	A	19	19,0	T	14	0,14	INTRON	-	rna-XM_014778880.2
Chr08	SNP	8550357	C	G	C	17	17,0	G	21	0,21	INTRON	-	rna-XM_014778880.2
Chr08	SNP	8550476	G	C	G	16	16,0	C	14	0,14	INTRON	-	rna-XM_014778880.2
Chr08	SNP	8550713	C	A	C	6	6,0	A	8	0,8	INTRON	-	rna-XM_014778880.2
Chr08	SNP	8550815	C	T	C	3	3,0	T	16	0,16	NON_SYNONYMOUS_CODING	gGg/gAg	rna-XM_014778880.2
Chr08	SNP	8550903	A	G	A	10	10,0	G	16	0,16	INTRON	-	rna-XM_014778880.2
Chr08	SNP	8551046	G	A	G	12	12,0	A	13	0,13	INTRON	-	rna-XM_014778880.2
Chr08	SNP	8551233	C	A	C	20	20,0	A	15	0,15	INTRON	-	rna-XM_014778880.2
Chr08	SNP	8551309	C	T	C	11	11,0	T	15	0,15	INTRON	-	rna-XM_014778880.2
Chr08	SNP	8551421	A	T	A	10	10,0	T	13	0,13	INTRON	-	rna-XM_014778880.2
Chr08	SNP	8551437	G	A	G	11	11,0	A	18	0,18	INTRON	-	rna-XM_014778880.2
Chr08	SNP	8551981	C	A	C	16	16,0	A	5	0,5	NON_SYNONYMOUS_CODING	ttG/ttT	rna-XM_014778880.2
Chr08	SNP	8552026	C	A	C	13	13,0	A	6	0,6	NON_SYNONYMOUS_CODING	gaG/gaT	rna-XM_014778880.2
Chr08	SNP	8552205	G	A	G	11	11,0	A	8	0,8	INTRON	-	rna-XM_014778880.2
Chr08	SNP	8552318	C	T	C	15	15,0	T	9	0,9	INTRON	-	rna-XM_014778880.2
Chr08	SNP	8552406	T	A	T	10	10,0	A	13	0,13	NON_SYNONYMOUS_CODING	Aat/Tat	rna-XM_014778880.2
Chr08	SNP	8552452	T	A	T	11	11,0	A	13	0,13	NON_SYNONYMOUS_CODING	ttA/ttT	rna-XM_014778880.2
Chr08	SNP	8552595	C	T	T	21	0,21	C	11	11,0	INTRON	-	rna-XM_014778880.2
Chr08	SNP	8552641	G	A	G	18	18,0	A	12	0,12	INTRON	-	rna-XM_014778880.2
Chr08	SNP	8552667	A	C	A	16	16,0	C	12	0,12	INTRON	-	rna-XM_014778880.2
Chr08	SNP	8553022	A	C	A	15	15,0	C	24	0,24	INTRON	-	rna-XM_014778880.2
Chr08	SNP	8553266	G	A	A	8	0,8	N	.	.	INTRON	-	rna-XM_014778880.2
Chr08	SNP	8553568	T	C	C	14	0,14	N	.	.	INTRON	-	rna-XM_014778880.2
Chr08	SNP	8553589	T	C	C	13	0,13	N	.	.	INTRON	-	rna-XM_014778880.2
Chr08	SNP	8553632	G	T	G	14	14,0	N	.	.	INTRON	-	rna-XM_014778880.2
Chr08	SNP	8553864	A	T	A	16	16,0	N	.	.	INTRON	-	rna-XM_014778880.2
Chr08	SNP	8554427	G	A	G	5	5,0	N	.	.	INTRON	-	rna-XM_014778880.2
Chr08	SNP	8554586	A	G	G	10	0,10	N	.	.	INTRON	-	rna-XM_014778880.2
Chr08	SNP	8555029	G	A	G	14	14,0	N	.	.	INTRON	-	rna-XM_014778880.2
Chr08	SNP	8556017	G	A	A	22	0,22	N	.	.	INTRON	-	rna-XM_014778880.2
Chr08	SNP	8556569	C	T	T	11	0,11	N	.	.	INTRON	-	rna-XM_014778880.2
Chr08	SNP	8556701	G	A	A	7	0,7	N	.	.	INTRON	-	rna-XM_014778880.2
Chr08	SNP	8556756	T	C	C	11	0,11	N	.	.	INTRON	-	rna-XM_014778880.2
Chr08	SNP	8556965	G	A	A	16	0,16	N	.	.	INTRON	-	rna-XM_014778880.2
Chr08	SNP	8557455	C	A	C	14	14,0	A	16	0,16	INTRON	-	rna-XM_014778880.2
Chr08	SNP	8557467	C	G	C	13	13,0	G	17	0,17	INTRON	-	rna-XM_014778880.2
Chr08	SNP	8557526	A	G	A	14	14,0	G	17	0,17	INTRON	-	rna-XM_014778880.2
Chr08	SNP	8557749	T	A	T	14	14,0	A	11	0,11	NON_SYNONYMOUS_CODING	cAc/cTc	rna-XM_014778880.2
Chr08	SNP	8557865	A	G	A	19	19,0	G	8	0,8	SYNONYMOUS_CODING	caT/caC	rna-XM_014778880.2
Chr08	SNP	8558060	T	C	T	14	14,0	C	15	0,15	UTR_5_PRIME	-	rna-XM_014778880.2
Chr08	SNP	8558286	T	C	T	12	12,0	C	19	0,19	UPSTREAM	-	rna-XM_014778880.2
Chr08	SNP	8558293	C	T	C	13	13,0	T	20	0,20	UPSTREAM	-	rna-XM_014778880.2
Chr08	SNP	8558323	G	T	T	12	0,12	G	18	18,0	UPSTREAM	-	rna-XM_014778880.2
Chr08	INDEL	8545179	AG	A	AG	22	22,0	A	4	0,4	DOWNSTREAM	-	rna-XM_014778880.2
Chr08	INDEL	8545538	CT	C	CT	23	23,0	C	13	0,13	DOWNSTREAM	-	rna-XM_014778880.2
Chr08	INDEL	8545578	CTTTG	C	CTTTG	18	18,0	C	15	0,15	DOWNSTREAM	-	rna-XM_014778880.2
Chr08	INDEL	8545686	TAA	T	TAA	12	12,0	T	17	0,17	DOWNSTREAM	-	rna-XM_014778880.2
Chr08	INDEL	8545768	TTTTTATTA	T	TTTTTATTA	12	12,0	T	12	0,12	DOWNSTREAM	-	rna-XM_014778880.2
Chr08	INDEL	8545803	T	TTA	T	11	11,0	TTA	13	0,13	DOWNSTREAM	-	rna-XM_014778880.2
Chr08	INDEL	8548871	CCT	C	CCT	13	13,0	C	10	0,10	INTRON	-	rna-XM_014778880.2
Chr08	INDEL	8548939	T	TAAA	T	14	14,0	TAAA	12	0,12	INTRON	-	rna-XM_014778880.2
Chr08	INDEL	8549772	TTTC	T	TTTC	21	21,0	T	10	0,10	CODON_CHANGE_PLUS_CODON_DELETION	aagaaa/aaa	rna-XM_014778880.2
Chr08	INDEL	8550129	TA	T	TA	18	18,0	T	15	0,15	INTRON	-	rna-XM_014778880.2
Chr08	INDEL	8550567	C	CA,CAAAA	CA	10	1,9,0	CAAAA	16	0,0,12	INTRON	-	rna-XM_014778880.2
Chr08	INDEL	8550629	A	ACAC	A	9	9,0	ACAC	12	0,12	INTRON	-	rna-XM_014778880.2
Chr08	INDEL	8551078	TA	T	TA	13	13,0	T	12	0,12	INTRON	-	rna-XM_014778880.2
Chr08	INDEL	8551101	A	ATAG	A	11	11,0	ATAG	10	0,10	SPLICE_SITE_REGION	-	rna-XM_014778880.2
Chr08	INDEL	8551450	C	CTA	C	9	9,0	CTA	15	0,15	INTRON	-	rna-XM_014778880.2
Chr08	INDEL	8552807	A	ATGGTGAT	A	18	18,0	ATGGTGAT	15	0,15	INTRON	-	rna-XM_014778880.2
Chr08	INDEL	8552921	T	TA	T	12	12,0	TA	15	0,15	INTRON	-	rna-XM_014778880.2
Chr08	INDEL	8553077	A	ATAAACTTAT	A	12	12,0	N	.	.	INTRON	-	rna-XM_014778880.2
Chr08	INDEL	8554324	GGCCATGGCGGC	G	G	9	0,9	N	.	.	INTRON	-	rna-XM_014778880.2
Chr08	INDEL	8557445	T	TTATTA,TTA	TTA	16	0,0,16	TTATTA	15	0,15,0	INTRON	-	rna-XM_014778880.2
Chr08	INDEL	8558576	TA	T	TA	14	14,0	T	16	0,16	UPSTREAM	-	rna-XM_014778880.2
Chr08	INDEL	8558681	G	GT	GT	17	0,17	G	16	16,0	UPSTREAM	-	rna-XM_014778880.2
Chr08	SNP	8507660	A	G	G	16	0,16	A	24	24,0	DOWNSTREAM	-	rna-XM_006585090.3
Chr08	SNP	8507837	T	A	T	17	17,0	A	42	0,42	DOWNSTREAM	-	rna-XM_006585090.3
Chr08	SNP	8508938	A	C	C	13	0,13	A	16	16,0	SYNONYMOUS_CODING	ggT/ggG	rna-XM_006585090.3
Chr08	SNP	8510112	G	A	A	14	0,14	G	5	5,0	UTR_5_PRIME	-	rna-XM_006585090.3
Chr08	SNP	8510463	A	G	A	14	14,0	G	10	0,10	UPSTREAM	-	rna-XM_006585090.3
Chr08	SNP	8510653	A	G	A	11	11,0	G	10	0,10	UPSTREAM	-	rna-XM_006585090.3
Chr08	SNP	8510741	C	T	T	14	0,14	C	9	9,0	UPSTREAM	-	rna-XM_006585090.3
Chr08	SNP	8510815	G	T	T	13	0,13	G	14	14,0	UPSTREAM	-	rna-XM_006585090.3
Chr08	SNP	8510875	G	A	A	12	0,12	G	18	18,0	UPSTREAM	-	rna-XM_006585090.3
Chr08	SNP	8511088	G	A	G	15	15,0	A	14	0,14	UPSTREAM	-	rna-XM_006585090.3
Chr08	SNP	8511178	A	G	G	21	0,21	A	10	10,0	UPSTREAM	-	rna-XM_006585090.3
Chr08	SNP	8511457	T	A	A	13	0,13	T	14	14,0	UPSTREAM	-	rna-XM_006585090.3
Chr08	SNP	8511575	T	C	T	18	18,0	C	13	0,13	UPSTREAM	-	rna-XM_006585090.3
Chr08	SNP	8511787	C	T	T	9	0,9	C	11	11,0	UPSTREAM	-	rna-XM_006585090.3
Chr08	SNP	8511848	G	C	C	11	0,11	G	7	7,0	UPSTREAM	-	rna-XM_006585090.3
Chr08	SNP	8511874	G	A	A	11	0,11	G	8	8,0	UPSTREAM	-	rna-XM_006585090.3
Chr08	SNP	8511896	G	A	A	12	0,12	G	9	9,0	UPSTREAM	-	rna-XM_006585090.3
Chr08	SNP	8511919	C	T	T	13	0,13	C	8	8,0	UPSTREAM	-	rna-XM_006585090.3
Chr08	SNP	8511929	C	T	T	14	0,14	C	8	8,0	UPSTREAM	-	rna-XM_006585090.3
Chr08	SNP	8511936	C	T	T	14	0,14	C	8	8,0	UPSTREAM	-	rna-XM_006585090.3
Chr08	SNP	8508079	G	GA	GA	11	0,11	G	28	28,0	UTR_3_PRIME	-	rna-XM_006585090.3
Chr08	SNP	8509286	CCCT	C	CCCT	11	11,0	C	14	0,14	CODON_CHANGE_PLUS_CODON_DELETION	ggaggg/ggg	rna-XM_006585090.3
Chr08	SNP	8510352	TA	TGGTTTTCATAACACTAGAAATTATATTTTTGGAAATTAAAAACAAATAAAAAAATCAAAAATATAA,TAGTTTTCATAACATTAGAAATTGTATTTTTGGAAATTAAAAACAAATAAAAAAATCAAAAATATAA,TTGTTTTCATAACATTAGAAATTGTATTTTTGGAAATTAAAAACAAATAAAAAAATCAAAAATATAA,TGGTTTTCATAACACTAGAAATTGTATTTTTGGAAATTAAAAACAAATAAAAAAATCAAAAATATAA,T	TGGTTTTCATAACACTAGAAATTATATTTTTGGAAATTAAAAACAAATAAAAAAATCAAAAATATAA	13	0,13,0,0,0,0	TAGTTTTCATAACATTAGAAATTGTATTTTTGGAAATTAAAAACAAATAAAAAAATCAAAAATATAA	8	0,0,8,0,0,0	UPSTREAM	-	rna-XM_006585090.3
Chr08	SNP	8510623	T	TA	T	10	10,0	TA	11	0,11	UPSTREAM	-	rna-XM_006585090.3
Chr08	SNP	8510801	TA	T	TA	15	15,0	T	14	0,14	UPSTREAM	-	rna-XM_006585090.3
Chr08	SNP	8511402	TTAAAAATAAATAATTTTTGAAGCATATGTTTATAC	T	T	14	0,14	TTAAAAATAAATAATTTTTGAAGCATATGTTTATAC	12	12,0	UPSTREAM	-	rna-XM_006585090.3
Chr08	SNP	8452265	C	T	C	17	17,0	T	14	0,14	DOWNSTREAM	-	rna-XM_026129580.1
Chr08	SNP	8452521	C	T	C	18	18,0	T	16	0,16	DOWNSTREAM	-	rna-XM_026129580.1
Chr08	SNP	8452653	A	G	G	19	0,19	A	12	12,0	DOWNSTREAM	-	rna-XM_026129580.1
Chr08	SNP	8453113	A	C	A	11	11,0	C	16	0,16	DOWNSTREAM	-	rna-XM_026129580.1
Chr08	SNP	8462938	G	A	G	17	17,0	A	9	0,9	INTRON	-	rna-XM_026129580.1
Chr08	SNP	8467291	T	C	T	6	6,0	C	10	0,10	UPSTREAM	-	rna-XM_026129580.1
Chr08	SNP	8467317	T	C	T	6	6,0	C	11	0,11	UPSTREAM	-	rna-XM_026129580.1
Chr08	INDEL	8466226	A	AAT,AATATAT	A	20	20,0,0	AAT	20	0,20,0	UPSTREAM	-	rna-XM_026129580.1
Chr08	INDEL	8466544	TCA	T	TCA	16	16,0	T	16	0,16	UPSTREAM	-	rna-XM_026129580.1
Chr08	INDEL	8467402	AT	A	AT	7	7,0	AT,A	10	8,2	UPSTREAM	-	rna-XM_026129580.1
Chr08	SNP	8512418	C	G	G	10	0,10	N	.	.	UPSTREAM	-	rna-NM_001360423.1
Chr08	SNP	8512557	A	C	A	7	7,0	N	.	.	UPSTREAM	-	rna-NM_001360423.1
Chr08	SNP	8512733	A	C	A	10	10,0	N	.	.	UPSTREAM	-	rna-NM_001360423.1
Chr08	SNP	8512835	A	C	C	12	0,12	N	.	.	UPSTREAM	-	rna-NM_001360423.1
Chr08	SNP	8512876	G	T	T	14	0,14	N	.	.	UPSTREAM	-	rna-NM_001360423.1
Chr08	SNP	8512933	T	C	C	14	0,14	N	.	.	UPSTREAM	-	rna-NM_001360423.1
Chr08	SNP	8513350	A	G	G	12	0,12	A	19	19,0	UPSTREAM	-	rna-NM_001360423.1
Chr08	SNP	8513442	T	G	G	25	0,25	T	30	30,0	UPSTREAM	-	rna-NM_001360423.1
Chr08	SNP	8471812	T	G	T	9	9,0	G	17	1,16	UPSTREAM	-	rna-XM_003531172.4
Chr08	SNP	8472159	C	T	C	6	6,0	T	18	0,18	UPSTREAM	-	rna-XM_003531172.4
Chr08	SNP	8475584	T	C	T	15	15,0	C	9	0,9	UPSTREAM	-	rna-XM_003531172.4
Chr08	INDEL	8471127	GAA	G,GA	GA	9	0,0,9	G,GA	8	0,6,2	UPSTREAM	-	rna-XM_003531172.4
Chr08	SNP	8531152	T	C	T	14	14,0	C	12	0,12	UPSTREAM	-	rna-NM_001248793.1
Chr08	SNP	8531318	G	A	G	10	10,0	A	14	0,14	UPSTREAM	-	rna-NM_001248793.1
Chr08	SNP	8531359	G	A	G	12	12,0	A	12	0,12	UPSTREAM	-	rna-NM_001248793.1
Chr08	SNP	8531501	T	A	A	13	0,13	T	9	9,0	UPSTREAM	-	rna-NM_001248793.1
Chr08	SNP	8531722	T	C	T	18	18,0	C	8	0,8	UPSTREAM	-	rna-NM_001248793.1
Chr08	SNP	8531743	A	G	A	16	16,0	G	9	0,9	UPSTREAM	-	rna-NM_001248793.1
Chr08	SNP	8531923	C	T	C	12	12,0	T	15	0,15	UPSTREAM	-	rna-NM_001248793.1
Chr08	SNP	8532182	G	A	G	16	16,0	A	17	0,17	UPSTREAM	-	rna-NM_001248793.1
Chr08	SNP	8532878	C	A	C	16	16,0	A	9	0,9	UPSTREAM	-	rna-NM_001248793.1
Chr08	SNP	8533329	C	T	C	7	7,0	T	18	0,18	UPSTREAM	-	rna-NM_001248793.1
Chr08	SNP	8533531	T	C	T	15	15,0	C	9	0,9	UPSTREAM	-	rna-NM_001248793.1
Chr08	SNP	8533750	C	T	C	9	9,0	T	16	0,16	UPSTREAM	-	rna-NM_001248793.1
Chr08	SNP	8533902	T	A	A	14	0,14	T	15	15,0	UPSTREAM	-	rna-NM_001248793.1
Chr08	SNP	8534811	T	G	T	12	12,0	G	13	0,13	UPSTREAM	-	rna-NM_001248793.1
Chr08	SNP	8534844	A	C	A	11	11,0	C	8	1,7	UPSTREAM	-	rna-NM_001248793.1
Chr08	SNP	8535153	G	A	G	13	13,0	A	11	0,11	UPSTREAM	-	rna-NM_001248793.1
Chr08	SNP	8535241	G	T	G	7	7,0	T	14	0,14	UPSTREAM	-	rna-NM_001248793.1
Chr08	SNP	8535588	C	T	C	17	17,0	T	20	0,20	UPSTREAM	-	rna-NM_001248793.1
Chr08	SNP	8535831	T	A	A	9	0,9	T	9	9,0	UPSTREAM	-	rna-NM_001248793.1
Chr08	SNP	8536257	C	A	A	10	0,10	N	.	.	INTRON	-	rna-NM_001248793.1
Chr08	SNP	8536398	A	G	A	7	7,0	A,G	9	1,8	INTRON	-	rna-NM_001248793.1
Chr08	SNP	8536695	C	T	C	10	10,0	T	14	0,14	INTRON	-	rna-NM_001248793.1
Chr08	SNP	8537176	A	T	A	15	15,0	T	20	0,20	INTRON	-	rna-NM_001248793.1
Chr08	SNP	8537510	G	T	G	18	18,0	T	23	0,23	INTRON	-	rna-NM_001248793.1
Chr08	SNP	8537662	T	A	T	15	15,0	A	16	0,16	SYNONYMOUS_CODING	acT/acA	rna-NM_001248793.1
Chr08	SNP	8537907	A	C	A	13	13,0	C	4	0,4	INTRON	-	rna-NM_001248793.1
Chr08	SNP	8538009	T	C	T	15	15,0	C	13	0,13	INTRON	-	rna-NM_001248793.1
Chr08	SNP	8538017	A	G	A	15	15,0	G	14	0,14	INTRON	-	rna-NM_001248793.1
Chr08	SNP	8538060	A	T	A	19	19,0	T	16	0,16	INTRON	-	rna-NM_001248793.1
Chr08	SNP	8538449	T	A	T	15	15,0	A	10	0,10	INTRON	-	rna-NM_001248793.1
Chr08	SNP	8538729	T	C	T	14	14,0	C	9	0,9	INTRON	-	rna-NM_001248793.1
Chr08	SNP	8538774	T	C	C	10	0,10	T	8	8,0	INTRON	-	rna-NM_001248793.1
Chr08	SNP	8538972	C	T	C	19	19,0	T	14	0,14	INTRON	-	rna-NM_001248793.1
Chr08	SNP	8539249	C	T	C	21	21,0	T	11	0,11	INTRON	-	rna-NM_001248793.1
Chr08	SNP	8539257	C	T	C	21	21,0	T	11	0,11	INTRON	-	rna-NM_001248793.1
Chr08	SNP	8539344	T	C	T	14	14,0	C	16	1,15	INTRON	-	rna-NM_001248793.1
Chr08	SNP	8539508	G	T	G	15	15,0	T	23	1,22	NON_SYNONYMOUS_CODING	aaG/aaT	rna-NM_001248793.1
Chr08	SNP	8539574	T	A	T	15	15,0	A	19	0,19	INTRON	-	rna-NM_001248793.1
Chr08	SNP	8539603	A	T	A	18	18,0	T	16	0,16	INTRON	-	rna-NM_001248793.1
Chr08	SNP	8539611	A	T	A	17	17,0	T	13	0,13	INTRON	-	rna-NM_001248793.1
Chr08	SNP	8539688	T	C	T	18	18,0	C	14	0,14	INTRON	-	rna-NM_001248793.1
Chr08	SNP	8539700	A	T	A	17	17,0	T	12	0,12	INTRON	-	rna-NM_001248793.1
Chr08	SNP	8539995	C	A	N	.	.	A	21	0,21	INTRON	-	rna-NM_001248793.1
Chr08	SNP	8540350	G	A	G	14	14,0	A	20	0,20	INTRON	-	rna-NM_001248793.1
Chr08	SNP	8540829	A	T	A	20	20,0	T	10	0,10	INTRON	-	rna-NM_001248793.1
Chr08	SNP	8541020	A	G	A	23	23,0	G	17	0,17	INTRON	-	rna-NM_001248793.1
Chr08	SNP	8541587	G	A	G	13	13,0	A	12	0,12	INTRON	-	rna-NM_001248793.1
Chr08	SNP	8541663	C	T	C	18	18,0	T	14	0,14	INTRON	-	rna-NM_001248793.1
Chr08	SNP	8541967	C	A	C	9	9,0	A	16	0,16	SYNONYMOUS_CODING	ggC/ggA	rna-NM_001248793.1
Chr08	SNP	8542721	G	T	G	12	12,0	T	22	0,22	SYNONYMOUS_CODING	tcG/tcT	rna-NM_001248793.1
Chr08	SNP	8542855	G	A	G	12	12,0	A	12	0,12	NON_SYNONYMOUS_CODING	aGt/aAt	rna-NM_001248793.1
Chr08	SNP	8542910	A	C	A	12	12,0	C	11	0,11	INTRON	-	rna-NM_001248793.1
Chr08	SNP	8542995	A	C	A	16	16,0	C	10	0,10	INTRON	-	rna-NM_001248793.1
Chr08	SNP	8543446	C	T	C	18	18,0	T	11	0,11	NON_SYNONYMOUS_CODING	gCa/gTa	rna-NM_001248793.1
Chr08	SNP	8543615	C	A	C	27	27,0	A	15	0,15	DOWNSTREAM	-	rna-NM_001248793.1
Chr08	SNP	8543674	G	A	G	24	24,0	A	19	0,19	DOWNSTREAM	-	rna-NM_001248793.1
Chr08	SNP	8543708	A	C	A	15	15,0	C	19	0,19	DOWNSTREAM	-	rna-NM_001248793.1
Chr08	SNP	8543723	T	C	T	14	14,0	C	17	0,17	DOWNSTREAM	-	rna-NM_001248793.1
Chr08	SNP	8544016	T	G	T	15	15,0	G	10	0,10	DOWNSTREAM	-	rna-NM_001248793.1
Chr08	SNP	8544039	A	C	A	15	15,0	C	7	0,7	DOWNSTREAM	-	rna-NM_001248793.1
Chr08	SNP	8544088	G	C	G	12	12,0	N	.	.	DOWNSTREAM	-	rna-NM_001248793.1
Chr08	SNP	8544358	T	G	T	14	14,0	N	.	.	DOWNSTREAM	-	rna-NM_001248793.1
Chr08	SNP	8544379	C	T	T	14	0,14	N	.	.	DOWNSTREAM	-	rna-NM_001248793.1
Chr08	SNP	8544636	T	C	T	31	31,0	C	3	0,3	DOWNSTREAM	-	rna-NM_001248793.1
Chr08	SNP	8544785	G	A	G	24	24,0	A	8	0,8	DOWNSTREAM	-	rna-NM_001248793.1
Chr08	SNP	8544804	C	T	C	24	24,0	T	12	0,12	DOWNSTREAM	-	rna-NM_001248793.1
Chr08	SNP	8544815	G	C	G	25	25,0	C	11	0,11	DOWNSTREAM	-	rna-NM_001248793.1
Chr08	INDEL	8531493	A	ATT	A	14	14,0	ATT	9	0,9	UPSTREAM	-	rna-NM_001248793.1
Chr08	INDEL	8533677	AC	A	AC	17	17,0	A	11	0,11	UPSTREAM	-	rna-NM_001248793.1
Chr08	INDEL	8533954	GT	G	GT	8	8,0	G	12	0,12	UPSTREAM	-	rna-NM_001248793.1
Chr08	INDEL	8536415	C	CG	C	6	6,0	C,CG	10	1,9	INTRON	-	rna-NM_001248793.1
Chr08	INDEL	8536787	T	TA	T	14	14,0	TA	14	0,14	INTRON	-	rna-NM_001248793.1
Chr08	INDEL	8536850	CTG	C	CTG	17	17,0	C	14	0,14	INTRON	-	rna-NM_001248793.1
Chr08	INDEL	8537773	TA	T	TA	15	15,0	T	10	0,10	INTRON	-	rna-NM_001248793.1
Chr08	INDEL	8544326	CTA	C	CTA	19	19,0	N	.	.	DOWNSTREAM	-	rna-NM_001248793.1
Chr08	INDEL	8544366	A	AAGTGCTT,AAG	A	14	14,0,0	N	.	.	DOWNSTREAM	-	rna-NM_001248793.1
Chr08	INDEL	8544668	GA	G	GA	29	29,0	G	4	0,4	DOWNSTREAM	-	rna-NM_001248793.1
Chr08	SNP	8565142	C	T	C	8	8,0	T	9	0,9	DOWNSTREAM	-	rna-XM_003532696.4
Chr08	SNP	8565390	T	C	N	.	.	C	24	0,24	DOWNSTREAM	-	rna-XM_003532696.4
Chr08	SNP	8565424	A	G	N	.	.	G	22	0,22	DOWNSTREAM	-	rna-XM_003532696.4
Chr08	SNP	8565871	C	T	T	14	0,14	C	16	16,0	DOWNSTREAM	-	rna-XM_003532696.4
Chr08	SNP	8566158	C	G	G	26	0,26	C	7	7,0	DOWNSTREAM	-	rna-XM_003532696.4
Chr08	SNP	8568060	T	C	C	11	0,11	T	13	13,0	SYNONYMOUS_CODING	tcA/tcG	rna-XM_003532696.4
Chr08	SNP	8568279	G	A	A	12	0,12	G	11	11,0	SYNONYMOUS_CODING	tcC/tcT	rna-XM_003532696.4
Chr08	SNP	8568732	C	G	C	14	14,0	G	13	0,13	INTRON	-	rna-XM_003532696.4
Chr08	SNP	8569289	T	C	C	13	0,13	T	12	12,0	INTRON	-	rna-XM_003532696.4
Chr08	SNP	8569321	T	G	G	12	0,12	T	9	9,0	INTRON	-	rna-XM_003532696.4
Chr08	SNP	8570167	C	T	T	16	0,16	C	21	21,0	INTRON	-	rna-XM_003532696.4
Chr08	SNP	8570345	C	T	C	10	10,0	T	23	0,23	INTRON	-	rna-XM_003532696.4
Chr08	SNP	8570475	C	T	T	15	0,15	C	24	24,0	INTRON	-	rna-XM_003532696.4
Chr08	SNP	8571145	A	G	G	16	0,16	A	10	10,0	INTRON	-	rna-XM_003532696.4
Chr08	SNP	8571183	T	G	T	14	14,0	G	15	0,15	INTRON	-	rna-XM_003532696.4
Chr08	SNP	8571302	G	A	G	10	10,0	A	13	0,13	INTRON	-	rna-XM_003532696.4
Chr08	SNP	8572189	T	C	C	16	0,16	T	13	13,0	INTRON	-	rna-XM_003532696.4
Chr08	SNP	8572740	G	C	C	18	0,18	G	8	8,0	INTRON	-	rna-XM_003532696.4
Chr08	SNP	8573338	C	T	T	16	0,16	C	9	9,0	NON_SYNONYMOUS_CODING	Gta/Ata	rna-XM_003532696.4
Chr08	SNP	8574294	T	C	C	16	0,16	T	13	13,0	INTRON	-	rna-XM_003532696.4
Chr08	SNP	8574618	T	C	C	13	0,13	T	20	20,0	INTRON	-	rna-XM_003532696.4
Chr08	SNP	8574736	G	A	A	11	0,11	G	17	17,0	INTRON	-	rna-XM_003532696.4
Chr08	SNP	8574959	T	A	A	15	1,14	T	10	10,0	INTRON	-	rna-XM_003532696.4
Chr08	SNP	8575745	T	A	A	17	0,17	T	9	9,0	INTRON	-	rna-XM_003532696.4
Chr08	SNP	8575761	G	T	T	16	0,16	G	12	12,0	INTRON	-	rna-XM_003532696.4
Chr08	SNP	8577146	G	A	A	13	0,13	G	18	18,0	SYNONYMOUS_CODING	gaC/gaT	rna-XM_003532696.4
Chr08	SNP	8577332	T	C	C	13	0,13	T	14	14,0	SYNONYMOUS_CODING	tcA/tcG	rna-XM_003532696.4
Chr08	SNP	8577932	A	G	G	16	0,16	A	16	16,0	SYNONYMOUS_CODING	gtT/gtC	rna-XM_003532696.4
Chr08	SNP	8578437	C	A	A	18	0,18	C	11	11,0	NON_SYNONYMOUS_CODING	tGt/tTt	rna-XM_003532696.4
Chr08	SNP	8579092	G	A	A	19	0,19	G	10	10,0	INTRON	-	rna-XM_003532696.4
Chr08	SNP	8579819	C	G	G	11	0,11	C	14	14,0	INTRON	-	rna-XM_003532696.4
Chr08	SNP	8580613	C	G	G	15	0,15	C	13	13,0	INTRON	-	rna-XM_003532696.4
Chr08	SNP	8581777	T	A	T	10	10,0	A	15	0,15	NON_SYNONYMOUS_CODING	aAg/aTg	rna-XM_003532696.4
Chr08	SNP	8582893	A	T	T	13	0,13	A	17	17,0	INTRON	-	rna-XM_003532696.4
Chr08	SNP	8583028	T	C	T	15	15,0	C	15	0,15	INTRON	-	rna-XM_003532696.4
Chr08	SNP	8585192	T	C	C	13	0,13	T	14	14,0	NON_SYNONYMOUS_CODING	aAt/aGt	rna-XM_003532696.4
Chr08	SNP	8585464	T	C	C	18	0,18	T	16	16,0	SYNONYMOUS_CODING	tcA/tcG	rna-XM_003532696.4
Chr08	SNP	8585816	C	G	G	16	0,16	C	18	18,0	NON_SYNONYMOUS_CODING	cGa/cCa	rna-XM_003532696.4
Chr08	SNP	8586199	A	C	C	18	0,18	A	12	12,0	INTRON	-	rna-XM_003532696.4
Chr08	SNP	8587018	C	T	T	19	0,19	C	14	14,0	INTRON	-	rna-XM_003532696.4
Chr08	SNP	8587283	T	A	A	14	0,14	T	18	18,0	INTRON	-	rna-XM_003532696.4
Chr08	SNP	8587778	G	A	G	18	18,0	A	12	0,12	UTR_5_PRIME	-	rna-XM_003532696.4
Chr08	SNP	8587936	A	G	G	11	0,11	A	14	14,0	UPSTREAM	-	rna-XM_003532696.4
Chr08	SNP	8588141	C	T	T	18	0,18	C	18	18,0	UPSTREAM	-	rna-XM_003532696.4
Chr08	SNP	8588240	C	T	T	14	0,14	C	13	13,0	UPSTREAM	-	rna-XM_003532696.4
Chr08	SNP	8588263	T	C	C	15	0,15	T	14	14,0	UPSTREAM	-	rna-XM_003532696.4
Chr08	INDEL	8564918	AACTGAAATT	A	A	9	0,9	AACTGAAATT	16	16,0	DOWNSTREAM	-	rna-XM_003532696.4
Chr08	INDEL	8568844	T	TGC	TGC	18	0,18	T	22	22,0	INTRON	-	rna-XM_003532696.4
Chr08	INDEL	8569306	ATT	AT,ATTT,A	ATT,AT	12	3,7,0,2	ATT	12	12,0,0,0	INTRON	-	rna-XM_003532696.4
Chr08	INDEL	8575828	C	CA	N	.	.	CA	13	0,13	INTRON	-	rna-XM_003532696.4
Chr08	INDEL	8579733	T	TA	TA	15	0,15	T	18	18,0	INTRON	-	rna-XM_003532696.4
Chr08	INDEL	8588052	G	GATATGTAAGCTTATGGAT	GATATGTAAGCTTATGGAT	17	0,17	G	11	11,0	UPSTREAM	-	rna-XM_003532696.4
Chr08	INDEL	8588107	AAAACTTGAACCTATGATT	A	A	18	0,18	AAAACTTGAACCTATGATT	15	15,0	UPSTREAM	-	rna-XM_003532696.4

## Sheet: Table S4
Table S4: The function annotation information of variant genes in qSC08 between JY47 and ZYD00321.
Locus Name	GeneID	Physical Interval	GO_annotation	KEGG_annotation
LOC100793642	rna-NM_001255107.2	8456765-8466241	Molecular Function: Rab geranylgeranyltransferase activity (GO:0004663);; Biological Process: protein geranylgeranylation (GO:0018344);;	K05956|2.9e-191|gmx:100793642|K05956 geranylgeranyl transferase type-2 subunit beta [EC:2.5.1.60] | (RefSeq) geranylgeranyl transferase type-2 subunit beta-like
LOC100793111	rna-XM_014778880.2	8475793-8477410	Molecular Function: methyltransferase activity (GO:0008168);; Biological Process: methylation (GO:0032259);;	--
LOC102665187	rna-XM_006585090.3	8507912-8510245	--	--
LOC100778584	rna-XM_026129580.1	8513952-8515719	--	--
LOC100779649	rna-NM_001360423.1	8525831-8543885	Biological Process: flavonoid biosynthetic process (GO:0009813);; Molecular Function: naringenin-chalcone synthase activity (GO:0016210);;	K00660|9.8e-226|gmx:100792581|K00660 chalcone synthase [EC:2.3.1.74] | (RefSeq) chalcone synthase 5-like
LOC100789075	rna-XM_003531172.4	8546182- 8558094	Biological Process: flavonoid biosynthetic process (GO:0009813);; Molecular Function: naringenin-chalcone synthase activity (GO:0016210);;	K00660|9.8e-226|gmx:106794283|K00660 chalcone synthase [EC:2.3.1.74] | (RefSeq) chalcone synthase 3
LOC100301878	rna-NM_001248793.1	8559454-8562939	Molecular Function: beta-galactosidase activity (GO:0004565);; Cellular Component: vacuolar membrane (GO:0005774);; Biological Process: carbohydrate metabolic process (GO:0005975);; Cellular Component: plant-type cell wall (GO:0009505);; Molecular Function: carbohydrate binding (GO:0030246);; Molecular Function: cation binding (GO:0043169);;	--
LOC100780184	rna-XM_003532696.4	8566833-8587829	Molecular Function: ATP binding (GO:0005524);;	--

## Sheet: Table S5
Table S5: SNPs and InDels of qSC11.
Chr	Variation type	Position	Refrence	Alternate	JY47	Depth	AlleDp	ZYD00321	Depth	AlleDp	Effect	Codon_change	Gene_id
Chr11	SNP	11236206	A	G	A	10	10,0	G	12	0,12	UPSTREAM	-	rna-XM_003538102.4
Chr11	SNP	11237452	C	G	C	16	16,0	G	13	0,13	UPSTREAM	-	rna-XM_003538102.4
Chr11	SNP	11237901	A	G	A	15	15,0	G	14	0,14	UPSTREAM	-	rna-XM_003538102.4
Chr11	SNP	11238789	G	T	G	13	13,0	T	11	0,11	UPSTREAM	-	rna-XM_003538102.4
Chr11	SNP	11239167	G	A	G	10	10,0	A	16	0,16	UPSTREAM	-	rna-XM_003538102.4
Chr11	SNP	11239266	G	T	G	14	14,0	T	22	0,22	UPSTREAM	-	rna-XM_003538102.4
Chr11	SNP	11239723	T	C	T	15	15,0	C	13	0,13	UPSTREAM	-	rna-XM_003538102.4
Chr11	SNP	11240617	G	A	G	16	16,0	A	11	0,11	UPSTREAM	-	rna-XM_003538102.4
Chr11	SNP	11240770	G	A	A	10	0,10	G	8	8,0	UPSTREAM	-	rna-XM_003538102.4
Chr11	SNP	11240795	A	G	G	11	0,11	A	11	11,0	UPSTREAM	-	rna-XM_003538102.4
Chr11	SNP	11240804	G	A	A	11	0,11	G	11	11,0	UPSTREAM	-	rna-XM_003538102.4
Chr11	InDel	11236262	ATTT	A,ATT,AT	A	8	0,8,0,0	ATT	5	0,0,5,0	UPSTREAM	-	rna-XM_003538102.4
Chr11	InDel	11236359	TAA	T,TA	T	9	0,9,0	TA	6	0,0,6	UPSTREAM	-	rna-XM_003538102.4
Chr11	InDel	11237868	TAA	T	TAA	14	14,0	T	12	0,12	UPSTREAM	-	rna-XM_003538102.4
Chr11	InDel	11238409	T	TA	T	12	12,0	TA	6	0,6	UPSTREAM	-	rna-XM_003538102.4
Chr11	InDel	11239479	GAATCAAATGTCCTTCGTTTGTGTCACCTCTAATCCTTTGTGGCATTGAGTACTCTACC	G	GAATCAAATGTCCTTCGTTTGTGTCACCTCTAATCCTTTGTGGCATTGAGTACTCTACC	11	11,0	G	19	0,19	UPSTREAM	-	rna-XM_003538102.4
Chr11	InDel	11240754	TATTATTGA	T	T	11	0,11	TATTATTGA	10	10,0	UPSTREAM	-	rna-XM_003538102.4
Chr11	SNP	11245246	T	C	C	17	0,17	T	16	16,0	DOWNSTREAM	-	rna-NM_001358362.1
Chr11	SNP	11245417	T	C	C	14	0,14	T	14	14,0	DOWNSTREAM	-	rna-NM_001358362.1
Chr11	SNP	11245807	A	C	A	26	26,0	C	18	0,18	DOWNSTREAM	-	rna-NM_001358362.1
Chr11	SNP	11245831	A	G	A	30	30,0	G	19	0,19	DOWNSTREAM	-	rna-NM_001358362.1
Chr11	SNP	11246772	C	T	T	12	0,12	C	14	14,0	DOWNSTREAM	-	rna-NM_001358362.1
Chr11	SNP	11247440	A	G	G	18	0,18	A	15	15,0	DOWNSTREAM	-	rna-NM_001358362.1
Chr11	SNP	11255025	A	T	A	7	7,0	T	16	0,16	UPSTREAM	-	rna-NM_001358362.1
Chr11	SNP	11255078	C	A	A	8	0,8	C	24	24,0	UPSTREAM	-	rna-NM_001358362.1
Chr11	SNP	11255452	A	T	T	7	0,7	A	14	14,0	UPSTREAM	-	rna-NM_001358362.1
Chr11	SNP	11256625	A	T	A	20	20,0	T	13	0,13	UPSTREAM	-	rna-NM_001358362.1
Chr11	SNP	11257069	T	C	C	10	0,10	T	9	9,0	UPSTREAM	-	rna-NM_001358362.1
Chr11	SNP	11257606	G	A	A	9	0,9	G	15	15,0	UPSTREAM	-	rna-NM_001358362.1
Chr11	SNP	11257776	G	A	A	12	0,12	G	15	15,0	UPSTREAM	-	rna-NM_001358362.1
Chr11	InDel	11244496	GAA	G	GAA	7	7,0	G	15	0,15	DOWNSTREAM	-	rna-NM_001358362.1
Chr11	InDel	11245051	CTT	C,CTTT	C	13	0,13,0	CTTT	12	0,0,12	DOWNSTREAM	-	rna-NM_001358362.1
Chr11	InDel	11253623	C	CT	CT	11	0,11	C	9	9,0	UPSTREAM	-	rna-NM_001358362.1
Chr11	InDel	11256030	A	ATAATTTAAAAAAAAAAGGAAAAAGTTATTGC,ATAATTTAAAAAAAAAGGAAAAAGTTATTGC	A	14	14,0,0	ATAATTTAAAAAAAAAAGGAAAAAGTTATTGC	9	0,9,0	UPSTREAM	-	rna-NM_001358362.1
Chr11	InDel	11256689	AT	A	AT	13	13,0	A	8	0,8	UPSTREAM	-	rna-NM_001358362.1
Chr11	InDel	11256913	TAAAAAATTAA	T	T	11	0,11	TAAAAAATTAA	10	10,0	UPSTREAM	-	rna-NM_001358362.1
Chr11	InDel	11256938	TA	T	T	12	0,12	TA	7	7,0	UPSTREAM	-	rna-NM_001358362.1
Chr11	InDel	11257009	AGATGTT	A	A	13	0,13	AGATGTT	13	13,0	UPSTREAM	-	rna-NM_001358362.1
Chr11	InDel	11257192	G	GAT	N	.	.	GAT	15	0,15	UPSTREAM	-	rna-NM_001358362.1
Chr11	InDel	11257721	AT	A	AT	8	8,0	AT,A	13	11,2	UPSTREAM	-	rna-NM_001358362.1
Chr11	SNP	11258010	T	C	C	25	0,25	T	9	9,0	DOWNSTREAM	-	rna-XM_006591078.3
Chr11	SNP	11258133	C	T	C	16	16,0	T	18	0,18	DOWNSTREAM	-	rna-XM_006591078.3
Chr11	SNP	11258428	A	G	G	8	0,8	A	13	13,0	DOWNSTREAM	-	rna-XM_006591078.3
Chr11	SNP	11258646	A	G	G	15	0,15	A	15	15,0	DOWNSTREAM	-	rna-XM_006591078.3
Chr11	SNP	11258664	G	A	G	20	20,0	A	16	0,16	DOWNSTREAM	-	rna-XM_006591078.3
Chr11	SNP	11259013	A	G	G	12	0,12	A	17	17,0	DOWNSTREAM	-	rna-XM_006591078.3
Chr11	SNP	11259179	A	G	G	13	0,13	A	21	21,0	DOWNSTREAM	-	rna-XM_006591078.3
Chr11	SNP	11259354	G	A	A	24	0,24	G	17	17,0	DOWNSTREAM	-	rna-XM_006591078.3
Chr11	SNP	11259432	A	G	G	18	0,18	A	14	14,0	DOWNSTREAM	-	rna-XM_006591078.3
Chr11	SNP	11259551	G	A	A	17	0,17	G	22	22,0	DOWNSTREAM	-	rna-XM_006591078.3
Chr11	SNP	11259568	G	A	A	16	0,16	G	22	22,0	DOWNSTREAM	-	rna-XM_006591078.3
Chr11	SNP	11259616	G	C	C	19	0,19	G	22	22,0	DOWNSTREAM	-	rna-XM_006591078.3
Chr11	SNP	11259650	G	A	A	18	0,18	G	17	17,0	DOWNSTREAM	-	rna-XM_006591078.3
Chr11	SNP	11259720	G	A	A	18	0,18	G	15	15,0	DOWNSTREAM	-	rna-XM_006591078.3
Chr11	SNP	11259726	G	C	C	17	0,17	G	15	15,0	DOWNSTREAM	-	rna-XM_006591078.3
Chr11	SNP	11259765	G	A	A	17	0,17	G	14	14,0	DOWNSTREAM	-	rna-XM_006591078.3
Chr11	SNP	11259957	C	T	T	15	0,15	C	17	17,0	DOWNSTREAM	-	rna-XM_006591078.3
Chr11	SNP	11260153	A	T	A	14	14,0	T	15	0,15	DOWNSTREAM	-	rna-XM_006591078.3
Chr11	SNP	11260446	A	T	T	24	0,24	A	17	17,0	DOWNSTREAM	-	rna-XM_006591078.3
Chr11	SNP	11261675	T	A	T	11	11,0	A	7	0,7	DOWNSTREAM	-	rna-XM_006591078.3
Chr11	SNP	11261762	A	G	G	9	0,9	A	4	4,0	DOWNSTREAM	-	rna-XM_006591078.3
Chr11	SNP	11262457	A	G	G	14	0,14	A	8	8,0	DOWNSTREAM	-	rna-XM_006591078.3
Chr11	SNP	11262748	T	A,C	A	12	0,12,0	C	6	0,0,6	UTR_3_PRIME	-	rna-XM_006591078.3
Chr11	SNP	11263055	G	A	G	10	10,0	A	13	0,13	UTR_3_PRIME	-	rna-XM_006591078.3
Chr11	SNP	11263142	C	T	T	8	0,8	C	7	7,0	UTR_3_PRIME	-	rna-XM_006591078.3
Chr11	SNP	11263254	G	C	C	9	0,9	G	10	10,0	UTR_3_PRIME	-	rna-XM_006591078.3
Chr11	SNP	11263471	T	C	C	11	0,11	T	13	13,0	UTR_3_PRIME	-	rna-XM_006591078.3
Chr11	SNP	11264990	G	C	C	19	0,19	G	18	18,0	INTRON	-	rna-XM_006591078.3
Chr11	SNP	11264996	A	G	G	19	0,19	A	14	14,0	INTRON	-	rna-XM_006591078.3
Chr11	SNP	11265105	T	A	A	13	0,13	T	20	20,0	INTRON	-	rna-XM_006591078.3
Chr11	SNP	11265114	A	G	G	11	0,11	A	18	18,0	INTRON	-	rna-XM_006591078.3
Chr11	SNP	11265125	A	G	G	11	0,11	A	17	17,0	INTRON	-	rna-XM_006591078.3
Chr11	SNP	11265263	A	C	C	13	0,13	A	14	14,0	INTRON	-	rna-XM_006591078.3
Chr11	SNP	11265297	T	G	G	12	0,12	T	14	14,0	INTRON	-	rna-XM_006591078.3
Chr11	SNP	11265449	T	G	T	14	14,0	G	21	0,21	SPLICE_SITE_ACCEPTOR	-	rna-XM_006591078.3
Chr11	SNP	11265467	C	T	T	16	0,16	C	17	17,0	INTRON	-	rna-XM_006591078.3
Chr11	SNP	11265621	C	T	T	18	0,18	C	18	18,0	NON_SYNONYMOUS_CODING	Gat/Aat	rna-XM_006591078.3
Chr11	SNP	11265727	A	G	A	16	16,0	G	17	0,17	SYNONYMOUS_CODING	atT/atC	rna-XM_006591078.3
Chr11	SNP	11266461	G	C	G	10	10,0	C	5	0,5	UPSTREAM	-	rna-XM_006591078.3
Chr11	SNP	11266828	T	C	T	8	8,0	C	14	0,14	UPSTREAM	-	rna-XM_006591078.3
Chr11	SNP	11267705	T	G	T	8	8,0	G	7	0,7	UPSTREAM	-	rna-XM_006591078.3
Chr11	SNP	11267724	A	G	G	7	0,7	A	8	8,0	UPSTREAM	-	rna-XM_006591078.3
Chr11	SNP	11267946	T	G	G	9	0,9	T	7	7,0	UPSTREAM	-	rna-XM_006591078.3
Chr11	SNP	11268173	T	C	C	7	0,7	T	15	15,0	UPSTREAM	-	rna-XM_006591078.3
Chr11	SNP	11268669	C	T	T	4	0,4	C	7	7,0	UPSTREAM	-	rna-XM_006591078.3
Chr11	InDel	11260537	G	GA	GA	17	0,17	G	15	15,0	DOWNSTREAM	-	rna-XM_006591078.3
Chr11	InDel	11261490	ATAG	A	A	23	0,23	ATAG	10	10,0	DOWNSTREAM	-	rna-XM_006591078.3
Chr11	InDel	11261658	A	AAG,AG	AAG	12	0,12,0	A	6	6,0,0	DOWNSTREAM	-	rna-XM_006591078.3
Chr11	InDel	11262873	AAAGGAG	A	A	19	0,19	AAAGGAG	10	10,0	UTR_3_PRIME	-	rna-XM_006591078.3
Chr11	InDel	11263111	ATGATTCTGTTGCACACT	A	ATGATTCTGTTGCACACT	8	8,0	A	8	0,8	UTR_3_PRIME	-	rna-XM_006591078.3
Chr11	InDel	11264654	A	AGCCAC	AGCCAC	18	0,18	A	10	10,0	INTRON	-	rna-XM_006591078.3
Chr11	InDel	11266370	C	CT	C	12	12,0	CT	9	0,9	UPSTREAM	-	rna-XM_006591078.3
Chr11	InDel	11266622	TA	T	TA	8	8,0	T	8	0,8	UPSTREAM	-	rna-XM_006591078.3
Chr11	InDel	11267013	T	TA	T	6	6,0	TA	10	0,10	UPSTREAM	-	rna-XM_006591078.3
Chr11	InDel	11268073	ATT	AT,A	AT	8	0,8,0	ATT	16	16,0,0	UPSTREAM	-	rna-XM_006591078.3
Chr11	InDel	11268374	GTTT	GTT,G	GTT	9	1,8,0	GTTT	4	2,0,0	UPSTREAM	-	rna-XM_006591078.3
Chr11	SNP	11269530	T	C	C	17	0,17	T	10	10,0	DOWNSTREAM	-	rna-XM_003538146.4
Chr11	SNP	11269658	C	T	T	19	0,19	C	9	9,0	DOWNSTREAM	-	rna-XM_003538146.4
Chr11	SNP	11270066	A	G	A	8	8,0	G	15	0,15	DOWNSTREAM	-	rna-XM_003538146.4
Chr11	SNP	11270085	A	T	T	9	0,9	A	17	17,0	DOWNSTREAM	-	rna-XM_003538146.4
Chr11	SNP	11270216	G	A	A	13	0,13	G	17	17,0	DOWNSTREAM	-	rna-XM_003538146.4
Chr11	SNP	11270475	C	G	C	16	16,0	G	9	0,9	DOWNSTREAM	-	rna-XM_003538146.4
Chr11	SNP	11270548	C	T	C	15	15,0	T	14	0,14	DOWNSTREAM	-	rna-XM_003538146.4
Chr11	SNP	11270596	G	T	G	12	12,0	T	12	0,12	DOWNSTREAM	-	rna-XM_003538146.4
Chr11	SNP	11270744	G	C	C	10	0,10	G	15	15,0	DOWNSTREAM	-	rna-XM_003538146.4
Chr11	SNP	11270948	T	C	T	16	16,0	C	6	0,6	DOWNSTREAM	-	rna-XM_003538146.4
Chr11	SNP	11270968	C	T	C	16	16,0	T	6	0,6	DOWNSTREAM	-	rna-XM_003538146.4
Chr11	SNP	11271128	G	C	G	14	14,0	C	6	0,6	DOWNSTREAM	-	rna-XM_003538146.4
Chr11	SNP	11271188	G	A	G	9	9,0	A	6	0,6	DOWNSTREAM	-	rna-XM_003538146.4
Chr11	SNP	11271426	T	C	C	18	0,18	T	12	12,0	DOWNSTREAM	-	rna-XM_003538146.4
Chr11	SNP	11271622	G	C	G	14	14,0	C	18	0,18	DOWNSTREAM	-	rna-XM_003538146.4
Chr11	SNP	11271972	C	T	C	14	14,0	T	7	0,7	DOWNSTREAM	-	rna-XM_003538146.4
Chr11	SNP	11272430	C	G	G	12	0,12	C	14	14,0	UTR_3_PRIME	-	rna-XM_003538146.4
Chr11	SNP	11273430	C	T	T	18	0,18	C	12	12,0	UPSTREAM	-	rna-XM_003538146.4
Chr11	SNP	11274357	C	G	G	14	0,14	C	11	11,0	UPSTREAM	-	rna-XM_003538146.4
Chr11	SNP	11274938	C	T	T	6	0,6	N	.	.	UPSTREAM	-	rna-XM_003538146.4
Chr11	SNP	11275005	G	T	T	9	0,9	N	.	.	UPSTREAM	-	rna-XM_003538146.4
Chr11	SNP	11275074	C	T	T	13	0,13	C	10	10,0	UPSTREAM	-	rna-XM_003538146.4
Chr11	SNP	11275118	C	T	C	13	13,0	T	8	0,8	UPSTREAM	-	rna-XM_003538146.4
Chr11	SNP	11275241	A	G	G	22	0,22	N	.	.	UPSTREAM	-	rna-XM_003538146.4
Chr11	SNP	11275333	C	T	C	14	14,0	T	6	0,6	UPSTREAM	-	rna-XM_003538146.4
Chr11	SNP	11275402	C	T	C	16	16,0	T	6	0,6	UPSTREAM	-	rna-XM_003538146.4
Chr11	SNP	11275601	A	T	A	10	10,0	T	11	0,11	UPSTREAM	-	rna-XM_003538146.4
Chr11	SNP	11275955	C	T	T	12	0,12	C	9	9,0	UPSTREAM	-	rna-XM_003538146.4
Chr11	SNP	11275985	T	A	A	17	0,17	T	8	8,0	UPSTREAM	-	rna-XM_003538146.4
Chr11	SNP	11276064	G	A	A	26	0,26	G	13	13,0	UPSTREAM	-	rna-XM_003538146.4
Chr11	SNP	11276079	C	G	G	28	0,28	C	19	19,0	UPSTREAM	-	rna-XM_003538146.4
Chr11	SNP	11276116	A	C	C	24	0,24	A	19	19,0	UPSTREAM	-	rna-XM_003538146.4
Chr11	SNP	11276279	G	A	G	17	17,0	A	18	0,18	UPSTREAM	-	rna-XM_003538146.4
Chr11	SNP	11276425	C	T	C	10	10,0	T	11	0,11	UPSTREAM	-	rna-XM_003538146.4
Chr11	SNP	11276446	G	A	G	10	10,0	A	12	0,12	UPSTREAM	-	rna-XM_003538146.4
Chr11	SNP	11276716	C	A	A	14	0,14	C	8	8,0	UPSTREAM	-	rna-XM_003538146.4
Chr11	SNP	11277222	G	A	A	19	0,19	G	14	14,0	UPSTREAM	-	rna-XM_003538146.4
Chr11	SNP	11277396	T	G	G	16	0,16	T	15	15,0	UPSTREAM	-	rna-XM_003538146.4
Chr11	InDel	11269551	GA	G	GA	16	16,0	G	12	0,12	DOWNSTREAM	-	rna-XM_003538146.4
Chr11	InDel	11270178	AT	A	AT	11	11,0	A	19	0,19	DOWNSTREAM	-	rna-XM_003538146.4
Chr11	InDel	11271235	G	GA	GA	9	0,9	G	8	8,0	DOWNSTREAM	-	rna-XM_003538146.4
Chr11	InDel	11273117	CGTT	C	C	16	0,16	CGTT	14	14,0	UTR_5_PRIME	-	rna-XM_003538146.4
Chr11	InDel	11273356	C	CAATAATGAT	C	20	20,0	CAATAATGAT	10	0,10	UPSTREAM	-	rna-XM_003538146.4
Chr11	InDel	11273591	ATATATAT	A	A	5	0,5	N	.	.	UPSTREAM	-	rna-XM_003538146.4
Chr11	InDel	11273893	A	AAAATT	A	9	9,0	AAAATT	6	0,6	UPSTREAM	-	rna-XM_003538146.4
Chr11	InDel	11274373	G	GA	GA	12	0,12	G	12	12,0	UPSTREAM	-	rna-XM_003538146.4
Chr11	InDel	11274539	GAATCTTTTCTTTT	G	G	6	0,6	GAATCTTTTCTTTT	17	17,0	UPSTREAM	-	rna-XM_003538146.4
Chr11	InDel	11275034	AT	A	AT	10	10,0	A	9	0,9	UPSTREAM	-	rna-XM_003538146.4
Chr11	InDel	11277584	T	TA	TA	8	0,8	T	17	17,0	UPSTREAM	-	rna-XM_003538146.4
Chr11	InDel	11278281	C	CT	CT	18	0,18	C	18	18,0	UPSTREAM	-	rna-XM_003538146.4
Chr11	SNP	11283077	G	A	G	16	16,0	A	14	0,14	NON_SYNONYMOUS_CODING	gCc/gTc	rna-XR_001383485.1
Chr11	SNP	11283232	C	T	C	14	14,0	T	11	0,11	NON_SYNONYMOUS_CODING	atG/atA	rna-XR_001383485.1
Chr11	SNP	11283457	A	G	G	13	0,13	A	14	14,0	UPSTREAM	-	rna-NM_001251646.3
Chr11	SNP	11283514	C	T	C	13	13,0	T	7	0,7	UPSTREAM	-	rna-NM_001251646.3
Chr11	SNP	11283714	A	C	A	17	17,0	C	16	0,16	UPSTREAM	-	rna-NM_001251646.3
Chr11	SNP	11283737	G	A	G	17	17,0	A	15	0,15	UPSTREAM	-	rna-NM_001251646.3
Chr11	SNP	11283752	C	T	T	18	0,18	C	16	16,0	UPSTREAM	-	rna-NM_001251646.3
Chr11	SNP	11284981	A	G	G	21	0,21	A	12	12,0	UPSTREAM	-	rna-NM_001251646.3
Chr11	SNP	11285374	C	A	A	16	0,16	C	13	13,0	UPSTREAM	-	rna-NM_001251646.3
Chr11	SNP	11285649	C	T	T	9	0,9	C	9	9,0	UPSTREAM	-	rna-NM_001251646.3
Chr11	SNP	11286007	G	T	T	10	0,10	G	22	22,0	UPSTREAM	-	rna-NM_001251646.3
Chr11	SNP	11286095	G	A	A	9	0,9	G	21	21,0	UPSTREAM	-	rna-NM_001251646.3
Chr11	SNP	11286167	A	G	G	9	0,9	A	15	15,0	UPSTREAM	-	rna-NM_001251646.3
Chr11	SNP	11286307	A	G	G	10	0,10	A	13	13,0	UPSTREAM	-	rna-NM_001251646.3
Chr11	SNP	11286811	C	T	T	31	0,31	C	11	11,0	UPSTREAM	-	rna-NM_001251646.3
Chr11	SNP	11287225	C	T	T	15	0,15	C	8	8,0	UPSTREAM	-	rna-NM_001251646.3
Chr11	SNP	11287696	A	G	G	10	0,10	A	10	10,0	UPSTREAM	-	rna-NM_001251646.3
Chr11	SNP	11287897	C	G	G	14	0,14	C	8	8,0	UPSTREAM	-	rna-NM_001251646.3
Chr11	SNP	11287956	G	T	T	20	0,20	G	14	14,0	UPSTREAM	-	rna-NM_001251646.3
Chr11	SNP	11287988	G	T	T	22	0,22	G	15	15,0	UPSTREAM	-	rna-NM_001251646.3
Chr11	SNP	11288226	C	T	T	20	0,20	C	10	10,0	UPSTREAM	-	rna-NM_001251646.3
Chr11	SNP	11288267	T	A	A	21	0,21	T	9	9,0	UPSTREAM	-	rna-NM_001251646.3
Chr11	SNP	11288292	G	A	A	17	0,17	G	9	9,0	UPSTREAM	-	rna-NM_001251646.3
Chr11	SNP	11288365	G	A	A	15	0,15	G	9	9,0	UPSTREAM	-	rna-NM_001251646.3
Chr11	SNP	11289183	A	C	A	11	11,0	C	17	0,17	UTR_3_PRIME	-	rna-NM_001251646.3
Chr11	SNP	11289284	T	G	G	12	0,12	T	13	13,0	UTR_3_PRIME	-	rna-NM_001251646.3
Chr11	SNP	11289412	T	A	A	13	0,13	T	12	12,0	DOWNSTREAM	-	rna-NM_001251646.3
Chr11	SNP	11289801	T	G	G	17	0,17	T	15	15,0	DOWNSTREAM	-	rna-NM_001251646.3
Chr11	SNP	11290061	C	T	T	19	0,19	C	6	6,0	DOWNSTREAM	-	rna-NM_001251646.3
Chr11	SNP	11290941	T	G	G	11	0,11	N	.	.	DOWNSTREAM	-	rna-NM_001251646.3
Chr11	SNP	11291004	C	A	A	4	0,4	C	15	15,0	DOWNSTREAM	-	rna-NM_001251646.3
Chr11	SNP	11291152	A	T	T	18	0,18	A	14	14,0	DOWNSTREAM	-	rna-NM_001251646.3
Chr11	SNP	11291579	C	T	T	10	0,10	C	16	16,0	DOWNSTREAM	-	rna-NM_001251646.3
Chr11	SNP	11291703	C	A	A	9	0,9	C	15	15,0	DOWNSTREAM	-	rna-NM_001251646.3
Chr11	SNP	11291882	A	C	C	8	0,8	A	14	14,0	DOWNSTREAM	-	rna-NM_001251646.3
Chr11	SNP	11292043	T	G	G	7	0,7	T	10	10,0	DOWNSTREAM	-	rna-NM_001251646.3
Chr11	SNP	11292133	T	C	C	10	0,10	T	9	9,0	DOWNSTREAM	-	rna-NM_001251646.3
Chr11	SNP	11292147	G	C	C	13	0,13	G	10	10,0	DOWNSTREAM	-	rna-NM_001251646.3
Chr11	SNP	11292217	C	G	G	13	0,13	C	12	12,0	DOWNSTREAM	-	rna-NM_001251646.3
Chr11	SNP	11292383	G	A	A	13	0,13	G	9	9,0	DOWNSTREAM	-	rna-NM_001251646.3
Chr11	SNP	11292559	T	G	G	15	0,15	T	21	21,0	DOWNSTREAM	-	rna-NM_001251646.3
Chr11	SNP	11292614	T	C	C	15	0,15	T	20	20,0	DOWNSTREAM	-	rna-NM_001251646.3
Chr11	SNP	11292633	T	C	C	15	0,15	T	19	19,0	DOWNSTREAM	-	rna-NM_001251646.3
Chr11	SNP	11293437	C	T	T	14	0,14	C	6	6,0	DOWNSTREAM	-	rna-NM_001251646.3
Chr11	SNP	11293677	T	C	C	13	0,13	T	19	19,0	DOWNSTREAM	-	rna-NM_001251646.3
Chr11	SNP	11293695	A	G	G	14	0,14	A	21	21,0	DOWNSTREAM	-	rna-NM_001251646.3
Chr11	SNP	11293882	G	A	A	11	0,11	G	15	15,0	DOWNSTREAM	-	rna-NM_001251646.3
Chr11	SNP	11293936	G	A	A	11	0,11	G	14	14,0	DOWNSTREAM	-	rna-NM_001251646.3
Chr11	SNP	11294085	A	G	G	9	0,9	A	10	10,0	DOWNSTREAM	-	rna-NM_001251646.3
Chr11	SNP	11294200	C	T	T	11	0,11	C	10	10,0	DOWNSTREAM	-	rna-NM_001251646.3
Chr11	SNP	11294310	C	T	T	8	0,8	C	18	18,0	DOWNSTREAM	-	rna-NM_001251646.3
Chr11	InDel	11284468	C	CA	CA	12	0,12	C	21	21,0	UPSTREAM	-	rna-NM_001251646.3
Chr11	InDel	11287611	G	GA	GA	14	0,14	G	12	12,0	UPSTREAM	-	rna-NM_001251646.3
Chr11	InDel	11287929	GTTT	G,GT	G	15	0,12,0	GT	7	0,0,7	UPSTREAM	-	rna-NM_001251646.3
Chr11	InDel	11287979	C	CT	CT	19	0,19	C	16	16,0	UPSTREAM	-	rna-NM_001251646.3
Chr11	InDel	11288056	AAT	A	A	22	0,22	AAT	18	18,0	UPSTREAM	-	rna-NM_001251646.3
Chr11	InDel	11289959	A	ATT,AT	ATT	15	0,15,0	AT	12	0,0,12	DOWNSTREAM	-	rna-NM_001251646.3
Chr11	InDel	11290863	G	GGGTGCATATTTTGGCTTATTTTCGGAT	GGGTGCATATTTTGGCTTATTTTCGGAT	12	0,12	G	15	15,0	DOWNSTREAM	-	rna-NM_001251646.3
Chr11	SNP	11295733	G	A	A	18	0,18	G	13	13,0	UPSTREAM	-	rna-XM_003538126.4
Chr11	SNP	11296044	C	T	T	12	0,12	C	7	7,0	UPSTREAM	-	rna-XM_003538126.4
Chr11	SNP	11296066	C	A	A	9	0,9	C	6	6,0	UPSTREAM	-	rna-XM_003538126.4
Chr11	SNP	11296421	A	C	C	9	0,9	A	20	20,0	UPSTREAM	-	rna-XM_003538126.4
Chr11	SNP	11296771	G	A	A	5	0,5	G	9	9,0	UPSTREAM	-	rna-XM_003538126.4
Chr11	SNP	11297647	G	T	T	9	0,9	G	19	19,0	UPSTREAM	-	rna-XM_003538126.4
Chr11	SNP	11297654	G	T	T	11	0,11	G	19	19,0	UPSTREAM	-	rna-XM_003538126.4
Chr11	SNP	11298334	G	A	G	10	10,0	A	12	0,12	UPSTREAM	-	rna-XM_003538126.4
Chr11	SNP	11298342	A	T	A	10	10,0	T	13	0,13	UPSTREAM	-	rna-XM_003538126.4
Chr11	SNP	11298730	A	G	A	13	13,0	G	10	0,10	UPSTREAM	-	rna-XM_003538126.4
Chr11	SNP	11299284	T	A	T	15	15,0	A	15	0,15	UPSTREAM	-	rna-XM_003538126.4
Chr11	SNP	11299596	T	C	C	15	0,15	T	12	12,0	UPSTREAM	-	rna-XM_003538126.4
Chr11	SNP	11300239	C	T	T	18	0,18	C	7	7,0	UPSTREAM	-	rna-XM_003538126.4
Chr11	SNP	11300248	G	T	G	17	17,0	T	10	1,9	UPSTREAM	-	rna-XM_003538126.4
Chr11	SNP	11300419	A	T	T	20	0,20	A	15	15,0	UPSTREAM	-	rna-XM_003538126.4
Chr11	SNP	11300447	T	A	T	20	20,0	A	17	0,17	UPSTREAM	-	rna-XM_003538126.4
Chr11	SNP	11300565	T	C	T	28	28,0	C	24	0,24	UPSTREAM	-	rna-XM_003538126.4
Chr11	SNP	11300642	T	A	A	25	0,25	T	22	22,0	UPSTREAM	-	rna-XM_003538126.4
Chr11	SNP	11301305	C	T	T	16	0,16	C	13	13,0	INTRON	-	rna-XM_003538126.4
Chr11	SNP	11301548	G	C	G	17	17,0	C	16	0,16	INTRON	-	rna-XM_003538126.4
Chr11	SNP	11301829	C	T	T	18	0,18	C	11	11,0	SYNONYMOUS_CODING	ttC/ttT	rna-XM_003538126.4
Chr11	SNP	11302281	C	A	C	22	22,0	A	21	0,21	NON_SYNONYMOUS_CODING	gaC/gaA	rna-XM_003538126.4
Chr11	SNP	11303899	G	A	G	14	14,0	A	16	0,16	DOWNSTREAM	-	rna-XM_003538126.4
Chr11	SNP	11303905	C	T	C	14	14,0	T	16	0,16	DOWNSTREAM	-	rna-XM_003538126.4
Chr11	SNP	11304037	A	G	A	15	15,0	G	13	0,13	DOWNSTREAM	-	rna-XM_003538126.4
Chr11	SNP	11304143	T	C	T	20	20,0	C	18	0,18	DOWNSTREAM	-	rna-XM_003538126.4
Chr11	SNP	11304201	G	A	G	17	17,0	A	12	0,12	DOWNSTREAM	-	rna-XM_003538126.4
Chr11	SNP	11304222	C	G	G	18	0,18	C	12	12,0	DOWNSTREAM	-	rna-XM_003538126.4
Chr11	SNP	11304281	T	A	A	17	0,17	T	11	11,0	DOWNSTREAM	-	rna-XM_003538126.4
Chr11	SNP	11304366	G	C	C	14	0,14	G,C	8	7,1	DOWNSTREAM	-	rna-XM_003538126.4
Chr11	SNP	11304537	A	G	A	9	9,0	G	16	0,16	DOWNSTREAM	-	rna-XM_003538126.4
Chr11	SNP	11304648	T	C	T	10	10,0	C	21	0,21	DOWNSTREAM	-	rna-XM_003538126.4
Chr11	SNP	11304932	G	A	G	7	7,0	A	12	0,12	DOWNSTREAM	-	rna-XM_003538126.4
Chr11	SNP	11305292	C	T	T	11	0,11	N	.	.	DOWNSTREAM	-	rna-XM_003538126.4
Chr11	SNP	11305333	A	T	A	10	10,0	T	8	0,8	DOWNSTREAM	-	rna-XM_003538126.4
Chr11	InDel	11298287	C	CA	C	10	10,0	CA	9	0,9	UPSTREAM	-	rna-XM_003538126.4
Chr11	InDel	11299391	C	CT,CTT	CT	8	0,8,0	C	18	18,0,0	UPSTREAM	-	rna-XM_003538126.4
Chr11	InDel	11300061	A	ATAG	ATAG	19	0,19	A	12	12,0	UPSTREAM	-	rna-XM_003538126.4
Chr11	InDel	11300145	GA	G	G	16	0,16	GA	13	13,0	UPSTREAM	-	rna-XM_003538126.4
Chr11	InDel	11300392	T	TA,TAA	TA	19	0,19,0	T	14	14,0,0	UPSTREAM	-	rna-XM_003538126.4
Chr11	InDel	11303713	TGTG	T	T	13	0,13	TGTG	13	13,0	DOWNSTREAM	-	rna-XM_003538126.4
Chr11	InDel	11303803	GAA	GAAA,G,GA	GAAA	10	1,9,0,0	GA	14	0,0,0,14	DOWNSTREAM	-	rna-XM_003538126.4
Chr11	InDel	11303996	T	TA	TA	12	0,12	T	12	12,0	DOWNSTREAM	-	rna-XM_003538126.4
Chr11	InDel	11304447	TTTCGGTTTGTTCGC	T	T	10	0,10	TTTCGGTTTGTTCGC	12	12,0	DOWNSTREAM	-	rna-XM_003538126.4
Chr11	InDel	11304513	GA	G	G	11	0,11	N	.	.	DOWNSTREAM	-	rna-XM_003538126.4
Chr11	InDel	11304607	TG	T	T	9	0,9	TG	18	18,0	DOWNSTREAM	-	rna-XM_003538126.4
Chr11	InDel	11304844	T	TA	TA	12	0,12	T	13	13,0	DOWNSTREAM	-	rna-XM_003538126.4
Chr11	InDel	11304982	CCATTTCTTGTATTATTTAATATTTTTATTCATATACCATATACGAGGATGGGAGCATCCAGTGGATGGAAGTGGGTCAACGGATGGAAACATCTATTTTCTTCCTAGGAATTTCTTGTGTTGTCTAATAGTTTTAGAT	C	C	7	0,7	CCATTTCTTGTATTATTTAATATTTTTATTCATATACCATATACGAGGATGGGAGCATCCAGTGGATGGAAGTGGGTCAACGGATGGAAACATCTATTTTCTTCCTAGGAATTTCTTGTGTTGTCTAATAGTTTTAGAT	12	12,0	DOWNSTREAM	-	rna-XM_003538126.4
Chr11	InDel	11305315	TA	T	TA	10	10,0	T	5	0,5	DOWNSTREAM	-	rna-XM_003538126.4
Chr11	InDel	11305530	TCCCCCC	TGAATGCCCCCC,T	TGAATGCCCCCC	15	0,15,0	N	.	.	DOWNSTREAM	-	rna-XM_003538126.4
Chr11	SNP	11305806	G	A	G	14	14,0	A	5	0,5	UPSTREAM	-	rna-XM_003538147.4
Chr11	SNP	11305830	C	A	C	15	15,0	A	5	0,5	UPSTREAM	-	rna-XM_003538147.4
Chr11	SNP	11305858	A	G	G	12	0,12	A	5	5,0	UPSTREAM	-	rna-XM_003538147.4
Chr11	SNP	11305890	G	T	T	14	0,14	G	4	4,0	UPSTREAM	-	rna-XM_003538147.4
Chr11	SNP	11305912	A	G	G	14	0,14	A	5	5,0	UPSTREAM	-	rna-XM_003538147.4
Chr11	SNP	11307291	T	A	A	21	0,21	T	11	11,0	UPSTREAM	-	rna-XM_003538147.4
Chr11	SNP	11308299	C	T	T	16	0,16	C	17	17,0	UTR_5_PRIME	-	rna-XM_003538147.4
Chr11	SNP	11308810	C	T	C	19	19,0	T	11	0,11	SYNONYMOUS_CODING	cgC/cgT	rna-XM_003538147.4
Chr11	SNP	11309282	G	A	G	15	15,0	A	14	0,14	DOWNSTREAM	-	rna-XM_003538147.4
Chr11	InDel	11305845	T	TCG	T	13	13,0	TCG	5	0,5	UPSTREAM	-	rna-XM_003538147.4
Chr11	InDel	11305878	TA	T	TA	12	12,0	T	6	0,6	UPSTREAM	-	rna-XM_003538147.4
Chr11	InDel	11306176	AC	A	AC	6	6,0	A	13	0,13	UPSTREAM	-	rna-XM_003538147.4
Chr11	InDel	11306268	TA	T	TA,T	7	4,3	T	14	0,14	UPSTREAM	-	rna-XM_003538147.4
Chr11	InDel	11306597	T	TA	TA	11	0,11	T	12	12,0	UPSTREAM	-	rna-XM_003538147.4
Chr11	InDel	11306749	AT	A	A	14	0,14	N	.	.	UPSTREAM	-	rna-XM_003538147.4
Chr11	InDel	11306952	GTTT	G	GTTT	11	11,0	GTTT,G	10	1,9	UPSTREAM	-	rna-XM_003538147.4
Chr11	InDel	11306986	AGTGT	AGT,A	AGTGT	13	13,0,0	AGTGT,AGT	10	1,9,0	UPSTREAM	-	rna-XM_003538147.4
Chr11	InDel	11307266	A	ATT,ATTT	ATT	22	0,22,0	A	11	11,0,0	UPSTREAM	-	rna-XM_003538147.4
Chr11	SNP	11309793	C	G	G	9	0,9	C	9	9,0	DOWNSTREAM	-	rna-XM_003538157.4
Chr11	SNP	11310469	A	T	A	14	14,0	T	16	0,16	INTRON	-	rna-XM_003538157.4
Chr11	SNP	11311097	C	A	A	16	0,16	C	12	12,0	INTRON	-	rna-XM_003538157.4
Chr11	SNP	11311118	G	T	G	14	14,0	T	13	0,13	INTRON	-	rna-XM_003538157.4
Chr11	SNP	11311429	G	A	G	24	24,0	A	16	0,16	UTR_5_PRIME	-	rna-XM_003538157.4
Chr11	SNP	11311499	A	G	A	21	21,0	G	11	0,11	UTR_5_PRIME	-	rna-XM_003538157.4
Chr11	InDel	11309627	GA	G	G	4	0,4	GA	19	19,0	DOWNSTREAM	-	rna-XM_003538157.4
Chr11	SNP	11312137	C	G	C	12	12,0	G	9	0,9	UPSTREAM	-	rna-XM_014764051.2
Chr11	InDel	11312503	AT	A	AT	14	14,0	A	10	0,10	UPSTREAM	-	rna-XM_014764051.2
Chr11	SNP	11312696	C	T	T	15	0,15	C	16	16,0	UPSTREAM	-	rna-XM_003538159.3
Chr11	SNP	11312789	G	A	A	10	0,10	G	20	20,0	UPSTREAM	-	rna-XM_003538159.3
Chr11	SNP	11312942	A	T	A	13	13,0	T	17	0,17	UPSTREAM	-	rna-XM_003538159.3
Chr11	SNP	11312976	T	C	C	16	0,16	T	12	12,0	UPSTREAM	-	rna-XM_003538159.3
Chr11	SNP	11313074	G	A	A	19	0,19	G	8	8,0	UPSTREAM	-	rna-XM_003538159.3
Chr11	SNP	11313125	A	C	C	18	0,18	N	.	.	UPSTREAM	-	rna-XM_003538159.3
Chr11	SNP	11313149	A	G	A	16	16,0	G	11	0,11	UPSTREAM	-	rna-XM_003538159.3
Chr11	SNP	11313495	T	A	T	7	7,0	A	9	0,9	UPSTREAM	-	rna-XM_003538159.3
Chr11	SNP	11314028	T	A	A	12	0,12	T	4	4,0	NON_SYNONYMOUS_CODING	Tct/Act	rna-XM_003538159.3
Chr11	SNP	11314522	G	A	A	8	0,8	G	18	18,0	SYNONYMOUS_CODING	aaG/aaA	rna-XM_003538159.3
Chr11	SNP	11316739	G	T	T	10	0,10	G	4	4,0	NON_SYNONYMOUS_CODING	Gca/Tca	rna-XM_003538159.3
Chr11	SNP	11316817	C	T	T	15	0,15	C	6	6,0	INTRON	-	rna-XM_003538159.3
Chr11	SNP	11318129	C	T	T	7	0,7	C	11	11,0	UTR_3_PRIME	-	rna-XM_003538159.3
Chr11	SNP	11318409	T	A	A	18	0,18	T	14	14,0	UTR_3_PRIME	-	rna-XM_003538159.3
Chr11	SNP	11318799	G	T	T	9	0,9	G	8	8,0	DOWNSTREAM	-	rna-XM_003538159.3
Chr11	SNP	11318962	T	C	C	9	0,9	T	10	10,0	DOWNSTREAM	-	rna-XM_003538159.3
Chr11	SNP	11319552	A	C	C	12	0,12	A	11	11,0	DOWNSTREAM	-	rna-XM_003538159.3
Chr11	SNP	11319618	G	A	A	9	0,9	G	9	9,0	DOWNSTREAM	-	rna-XM_003538159.3
Chr11	SNP	11319638	G	A	A	7	0,7	G	12	12,0	DOWNSTREAM	-	rna-XM_003538159.3
Chr11	SNP	11319738	C	G	G	7	0,7	C	12	12,0	DOWNSTREAM	-	rna-XM_003538159.3
Chr11	SNP	11319815	T	C	T	11	11,0	C	13	0,13	DOWNSTREAM	-	rna-XM_003538159.3
Chr11	SNP	11319939	C	T	T	11	0,11	C	18	18,0	DOWNSTREAM	-	rna-XM_003538159.3
Chr11	InDel	11315449	CT	C	C	19	0,19	CT	12	12,0	INTRON	-	rna-XM_003538159.3
Chr11	InDel	11319252	G	GA	GA	19	0,19	G	15	15,0	DOWNSTREAM	-	rna-XM_003538159.3
Chr11	InDel	11319383	CATAGTCA	C	C	13	0,13	CATAGTCA	8	8,0	DOWNSTREAM	-	rna-XM_003538159.3
Chr11	InDel	11319404	A	AACTTTATTTTGTTTATATATATCT	A	12	12,0	AACTTTATTTTGTTTATATATATCT	4	0,4	DOWNSTREAM	-	rna-XM_003538159.3
Chr11	InDel	11319480	TATTTTATTTCCTTAAAAAC	T	T	11	0,11	TATTTTATTTCCTTAAAAAC	7	7,0	DOWNSTREAM	-	rna-XM_003538159.3
Chr11	InDel	11319626	AAAT	A	A	6	0,6	AAAT	9	9,0	DOWNSTREAM	-	rna-XM_003538159.3
Chr11	InDel	11319973	G	GT	GT	13	0,13	G	21	21,0	DOWNSTREAM	-	rna-XM_003538159.3
Chr11	InDel	11320014	A	AT	AT	13	0,13	A	17	17,0	DOWNSTREAM	-	rna-XM_003538159.3
Chr11	SNP	11322024	T	C	T	10	10,0	C	10	0,10	NON_SYNONYMOUS_CODING	Tcg/Ccg	rna-XM_026124417.1
Chr11	SNP	11322182	C	A	A	9	0,9	C	13	13,0	SYNONYMOUS_CODING	ggC/ggA	rna-XM_026124417.1
Chr11	SNP	11322779	T	C	T	13	13,0	C	10	0,10	DOWNSTREAM	-	rna-XM_026124417.1
Chr11	SNP	11322900	C	T	T	13	0,13	N	.	.	DOWNSTREAM	-	rna-XM_026124417.1
Chr11	SNP	11322921	G	A	A	19	0,19	N	.	.	DOWNSTREAM	-	rna-XM_026124417.1
Chr11	SNP	11322981	G	A	G	14	14,0	A	6	0,6	DOWNSTREAM	-	rna-XM_026124417.1
Chr11	SNP	11323145	A	C	C	17	0,17	N	.	.	DOWNSTREAM	-	rna-XM_026124417.1
Chr11	SNP	11323425	A	T	A	11	11,0	T	13	0,13	DOWNSTREAM	-	rna-XM_026124417.1
Chr11	SNP	11323432	A	G	A	12	12,0	G	12	0,12	DOWNSTREAM	-	rna-XM_026124417.1
Chr11	SNP	11323751	C	G	C	3	3,0	G	2	0,2	DOWNSTREAM	-	rna-XM_026124417.1
Chr11	SNP	11324109	G	A	A	8	0,8	G	10	10,0	DOWNSTREAM	-	rna-XM_026124417.1
Chr11	SNP	11324207	A	G	G	6	0,6	A	4	4,0	DOWNSTREAM	-	rna-XM_026124417.1
Chr11	SNP	11325000	A	G	G	10	0,10	A	13	13,0	DOWNSTREAM	-	rna-XM_026124417.1
Chr11	SNP	11325094	A	T	A	9	9,0	T	13	0,13	DOWNSTREAM	-	rna-XM_026124417.1
Chr11	SNP	11325659	C	T	T	12	0,12	C	16	16,0	DOWNSTREAM	-	rna-XM_026124417.1
Chr11	SNP	11325673	G	A	A	12	0,12	G	10	10,0	DOWNSTREAM	-	rna-XM_026124417.1
Chr11	SNP	11325708	A	G	G	11	0,11	A	11	11,0	DOWNSTREAM	-	rna-XM_026124417.1
Chr11	SNP	11325809	C	T	C	12	12,0	T	12	0,12	DOWNSTREAM	-	rna-XM_026124417.1
Chr11	SNP	11325902	G	A	A	15	0,15	G	17	17,0	DOWNSTREAM	-	rna-XM_026124417.1
Chr11	SNP	11326016	A	G	G	18	0,18	A	13	13,0	DOWNSTREAM	-	rna-XM_026124417.1
Chr11	SNP	11326134	C	A	A	16	0,16	C	9	9,0	DOWNSTREAM	-	rna-XM_026124417.1
Chr11	SNP	11326168	A	T	A	15	15,0	T	9	0,9	DOWNSTREAM	-	rna-XM_026124417.1
Chr11	SNP	11326339	A	G	G	16	0,16	A	11	11,0	DOWNSTREAM	-	rna-XM_026124417.1
Chr11	InDel	11320559	A	AATGTAACTAGATAAGAAGGGGGAAACGAT	AATGTAACTAGATAAGAAGGGGGAAACGAT	12	0,12	N	.	.	UPSTREAM	-	rna-XM_026124417.1
Chr11	InDel	11320571	TAAG	T	TAAG	18	18,0	T	6	0,6	UPSTREAM	-	rna-XM_026124417.1
Chr11	InDel	11321929	TCGCCGCCAC	T	T	12	0,12	TCGCCGCCAC	7	7,0	CODON_DELETION	atcgccgccacc/atc	rna-XM_026124417.1
Chr11	InDel	11322389	G	GT,GTT	GT,GTT	10	0,8,2	G	7	7,0,0	UTR_3_PRIME	-	rna-XM_026124417.1
Chr11	InDel	11324721	G	GACAACCCCCTCCTTTCCAAAAACAAA	G	17	17,0	GACAACCCCCTCCTTTCCAAAAACAAA	18	0,18	DOWNSTREAM	-	rna-XM_026124417.1
Chr11	InDel	11324877	A	ATTTTT	ATTTTT	13	0,13	A	12	12,0	DOWNSTREAM	-	rna-XM_026124417.1
Chr11	InDel	11325073	GTTTTGAACATACA	G	GTTTTGAACATACA	11	11,0	G	15	0,15	DOWNSTREAM	-	rna-XM_026124417.1
Chr11	InDel	11325429	AT	A	A	12	0,12	N	.	.	DOWNSTREAM	-	rna-XM_026124417.1
Chr11	InDel	11325575	ACTGATGTCTCG	A	A	15	0,15	ACTGATGTCTCG	16	16,0	DOWNSTREAM	-	rna-XM_026124417.1
Chr11	SNP	11326364	G	A	A	13	0,13	G	9	9,0	DOWNSTREAM	-	rna-XM_003538161.4
Chr11	SNP	11326463	C	A	A	15	0,15	C	16	16,0	DOWNSTREAM	-	rna-XM_003538161.4
Chr11	SNP	11326480	C	T	T	14	0,14	C	16	16,0	DOWNSTREAM	-	rna-XM_003538161.4
Chr11	SNP	11326590	G	A	G	15	15,0	A	14	0,14	DOWNSTREAM	-	rna-XM_003538161.4
Chr11	SNP	11326770	C	T	T	7	0,7	C	16	16,0	DOWNSTREAM	-	rna-XM_003538161.4
Chr11	SNP	11326791	T	C	C	5	0,5	T	18	18,0	DOWNSTREAM	-	rna-XM_003538161.4
Chr11	SNP	11327039	A	G	A	14	14,0	G	10	0,10	DOWNSTREAM	-	rna-XM_003538161.4
Chr11	SNP	11327206	G	A	G	11	11,0	A	12	0,12	DOWNSTREAM	-	rna-XM_003538161.4
Chr11	SNP	11327321	C	T	C	12	12,0	T	18	0,18	DOWNSTREAM	-	rna-XM_003538161.4
Chr11	SNP	11327399	A	G	G	11	0,11	A	12	12,0	DOWNSTREAM	-	rna-XM_003538161.4
Chr11	SNP	11327424	T	C	C	13	0,13	T	12	12,0	DOWNSTREAM	-	rna-XM_003538161.4
Chr11	SNP	11327885	T	G	G	18	0,18	T	12	12,0	DOWNSTREAM	-	rna-XM_003538161.4
Chr11	SNP	11327914	T	C	T	15	15,0	C	15	0,15	DOWNSTREAM	-	rna-XM_003538161.4
Chr11	SNP	11328286	T	C	C	13	0,13	T	14	14,0	DOWNSTREAM	-	rna-XM_003538161.4
Chr11	SNP	11328835	T	A	A	11	0,11	T	11	11,0	DOWNSTREAM	-	rna-XM_003538161.4
Chr11	SNP	11328849	A	G	G	10	0,10	A	11	11,0	DOWNSTREAM	-	rna-XM_003538161.4
Chr11	SNP	11330542	T	C	C	20	0,20	T	23	23,0	INTRON	-	rna-XM_003538161.4
Chr11	SNP	11331064	A	G	G	18	0,18	A	14	14,0	SYNONYMOUS_CODING	agT/agC	rna-XM_003538161.4
Chr11	SNP	11331322	T	C	C	11	0,11	T	18	18,0	INTRON	-	rna-XM_003538161.4
Chr11	SNP	11333303	G	T	T	13	0,13	G	19	19,0	UPSTREAM	-	rna-XM_003538161.4
Chr11	SNP	11333364	C	G	G	14	0,14	C	16	16,0	UPSTREAM	-	rna-XM_003538161.4
Chr11	SNP	11333373	A	G	G	13	0,13	A	17	17,0	UPSTREAM	-	rna-XM_003538161.4
Chr11	SNP	11333554	C	T	N	.	.	C	9	9,0	UPSTREAM	-	rna-XM_003538161.4
Chr11	SNP	11333648	A	G	N	.	.	G	9	0,9	UPSTREAM	-	rna-XM_003538161.4
Chr11	SNP	11334563	T	C	N	.	.	T,C	32	29,3	UPSTREAM	-	rna-XM_003538161.4
Chr11	InDel	11328257	G	GTTTTTTT,GTTTTTT,GTTTTT	G,GTTTTTT	15	2,0,13,0	N	.	.	DOWNSTREAM	-	rna-XM_003538161.4
Chr11	InDel	11333223	A	AT	AT	20	0,20	A	16	16,0	UPSTREAM	-	rna-XM_003538161.4
Chr11	InDel	11333261	ATT	AT,A	AT	14	0,14,0	ATT	18	18,0,0	UPSTREAM	-	rna-XM_003538161.4
Chr11	InDel	11333331	TA	T	T	13	0,13	TA	15	15,0	UPSTREAM	-	rna-XM_003538161.4
Chr11	InDel	11334571	T	TAC	N	.	.	T,TAC	33	30,3	UPSTREAM	-	rna-XM_003538161.4
Chr11	SNP	11338805	T	A	N	.	.	T	41	41,0	DOWNSTREAM	-	rna-XM_006591079.3
Chr11	SNP	11338823	C	T	N	.	.	C,T	47	42,5	DOWNSTREAM	-	rna-XM_006591079.3
Chr11	SNP	11338837	G	C,A	N	.	.	G,C	41	33,8,0	DOWNSTREAM	-	rna-XM_006591079.3
Chr11	SNP	11338922	C	T	N	.	.	C	20	20,0	DOWNSTREAM	-	rna-XM_006591079.3
Chr11	SNP	11338998	T	C	N	.	.	C	11	0,11	DOWNSTREAM	-	rna-XM_006591079.3
Chr11	SNP	11340909	A	G	G	12	0,12	A	8	8,0	INTRON	-	rna-XM_006591079.3
Chr11	SNP	11341171	A	G	G	14	0,14	A	15	15,0	INTRON	-	rna-XM_006591079.3
Chr11	SNP	11342729	C	T	C	12	12,0	T	15	0,15	SYNONYMOUS_CODING	caG/caA	rna-XM_006591079.3
Chr11	SNP	11344159	G	C	C	14	0,14	G	10	10,0	INTRON	-	rna-XM_006591079.3
Chr11	SNP	11344592	G	A	A	14	0,14	G	10	10,0	INTRON	-	rna-XM_006591079.3
Chr11	SNP	11344668	T	G	T	10	10,0	G	10	0,10	INTRON	-	rna-XM_006591079.3
Chr11	SNP	11345353	A	T	A	21	21,0	T	13	0,13	UTR_5_PRIME	-	rna-XM_006591079.3
Chr11	SNP	11345583	G	T	T	16	0,16	G	15	15,0	UPSTREAM	-	rna-XM_006591079.3
Chr11	SNP	11345599	A	T	T	17	0,17	A	16	16,0	UPSTREAM	-	rna-XM_006591079.3
Chr11	SNP	11345982	C	T	N	.	.	T	10	0,10	UPSTREAM	-	rna-XM_006591079.3
Chr11	SNP	11346240	T	G	T	8	8,0	G	15	0,15	UPSTREAM	-	rna-XM_006591079.3
Chr11	SNP	11347032	A	C	A	9	9,0	C	26	0,26	UPSTREAM	-	rna-XM_006591079.3
Chr11	SNP	11347542	A	T	A	16	16,0	T	11	0,11	UPSTREAM	-	rna-XM_006591079.3
Chr11	SNP	11347567	A	T	A	19	19,0	T	12	0,12	UPSTREAM	-	rna-XM_006591079.3
Chr11	SNP	11347691	A	C	A	19	19,0	C	16	0,16	UPSTREAM	-	rna-XM_006591079.3
Chr11	SNP	11348120	T	A	N	.	.	A	10	1,9	UPSTREAM	-	rna-XM_006591079.3
Chr11	SNP	11348389	A	G	A	13	13,0	G	13	0,13	UPSTREAM	-	rna-XM_006591079.3
Chr11	InDel	11338888	T	TAC	N	.	.	T,TAC	31	28,3	DOWNSTREAM	-	rna-XM_006591079.3
Chr11	InDel	11342388	AGTT	A	A	14	0,14	AGTT	15	15,0	INTRON	-	rna-XM_006591079.3
Chr11	InDel	11346018	GATATATATATATATATATATATATATATATATATATATATATATATATATATATATATATATATATATATATATATATAT	G	N	.	.	G	2	0,2	UPSTREAM	-	rna-XM_006591079.3
Chr11	InDel	11346360	TA	T	TA	11	11,0	T	8	0,8	UPSTREAM	-	rna-XM_006591079.3
Chr11	InDel	11346735	G	GA	G	13	13,0	GA	22	0,22	UPSTREAM	-	rna-XM_006591079.3
Chr11	SNP	11348989	A	G	A	10	10,0	G	16	0,16	DOWNSTREAM	-	rna-XM_006591080.3
Chr11	SNP	11349186	A	G	A	13	13,0	G	21	0,21	DOWNSTREAM	-	rna-XM_006591080.3
Chr11	SNP	11351611	C	T	C	14	14,0	T	12	0,12	DOWNSTREAM	-	rna-XM_006591080.3
Chr11	SNP	11351689	G	A	G	22	22,0	A	17	0,17	DOWNSTREAM	-	rna-XM_006591080.3
Chr11	SNP	11351870	T	A	T	12	12,0	A	15	0,15	DOWNSTREAM	-	rna-XM_006591080.3
Chr11	SNP	11352692	A	G	A	15	15,0	G	16	0,16	INTRON	-	rna-XM_006591080.3
Chr11	SNP	11352874	T	C	T	25	25,0	C	9	0,9	INTRON	-	rna-XM_006591080.3
Chr11	SNP	11354837	T	C	T	16	16,0	C	9	0,9	INTRON	-	rna-XM_006591080.3
Chr11	SNP	11356164	T	C	T	11	11,0	C	16	0,16	INTRON	-	rna-XM_006591080.3
Chr11	SNP	11356379	A	C	A	20	20,0	C	16	0,16	INTRON	-	rna-XM_006591080.3
Chr11	SNP	11356587	T	G	T	11	11,0	G	12	0,12	NON_SYNONYMOUS_CODING	gaA/gaC	rna-XM_006591080.3
Chr11	SNP	11356611	A	T	A	13	13,0	T	13	0,13	SYNONYMOUS_CODING	gcT/gcA	rna-XM_006591080.3
Chr11	SNP	11357195	T	C	T	13	13,0	C	18	0,18	SYNONYMOUS_CODING	gaA/gaG	rna-XM_006591080.3
Chr11	SNP	11358097	A	G	A	18	18,0	G	12	0,12	UPSTREAM	-	rna-XM_006591080.3
Chr11	SNP	11358154	T	C	T	18	18,0	C	12	0,12	UPSTREAM	-	rna-XM_006591080.3
Chr11	SNP	11358161	T	G	T	20	20,0	G	14	0,14	UPSTREAM	-	rna-XM_006591080.3
Chr11	SNP	11358260	A	G	A	10	10,0	G	16	0,16	UPSTREAM	-	rna-XM_006591080.3
Chr11	SNP	11358333	G	A	G	16	16,0	A	15	0,15	UPSTREAM	-	rna-XM_006591080.3
Chr11	SNP	11358450	A	T	A	11	11,0	T	13	0,13	UPSTREAM	-	rna-XM_006591080.3
Chr11	SNP	11358535	G	A	G	7	7,0	A	14	0,14	UPSTREAM	-	rna-XM_006591080.3
Chr11	SNP	11358816	A	C	A	9	9,0	C	9	0,9	UPSTREAM	-	rna-XM_006591080.3
Chr11	SNP	11358844	G	T	G	10	10,0	T	11	0,11	UPSTREAM	-	rna-XM_006591080.3
Chr11	SNP	11358874	T	C	T	11	11,0	C	10	0,10	UPSTREAM	-	rna-XM_006591080.3
Chr11	SNP	11358906	A	G	A	11	11,0	G	12	0,12	UPSTREAM	-	rna-XM_006591080.3
Chr11	SNP	11359048	A	G	A	12	12,0	G	19	0,19	UPSTREAM	-	rna-XM_006591080.3
Chr11	SNP	11359326	G	A	G	18	18,0	A	15	0,15	UPSTREAM	-	rna-XM_006591080.3
Chr11	SNP	11359355	A	G	A	19	19,0	G	16	0,16	UPSTREAM	-	rna-XM_006591080.3
Chr11	SNP	11359886	C	A	C	12	12,0	A	9	0,9	UPSTREAM	-	rna-XM_006591080.3
Chr11	SNP	11359904	C	T	C	10	10,0	T	9	0,9	UPSTREAM	-	rna-XM_006591080.3
Chr11	SNP	11359991	T	C	T	10	10,0	C	4	0,4	UPSTREAM	-	rna-XM_006591080.3
Chr11	SNP	11360502	C	T	C	11	11,0	T	7	0,7	UPSTREAM	-	rna-XM_006591080.3
Chr11	SNP	11360529	C	A	C	12	12,0	A	7	0,7	UPSTREAM	-	rna-XM_006591080.3
Chr11	SNP	11360593	C	A	C	12	12,0	A	9	0,9	UPSTREAM	-	rna-XM_006591080.3
Chr11	SNP	11360711	C	T	T	15	0,15	C	8	8,0	UPSTREAM	-	rna-XM_006591080.3
Chr11	SNP	11361337	G	A	G	13	13,0	A	7	0,7	UPSTREAM	-	rna-XM_006591080.3
Chr11	SNP	11361453	C	T	C	19	19,0	T	11	0,11	UPSTREAM	-	rna-XM_006591080.3
Chr11	SNP	11361823	A	C	A	11	11,0	C	16	0,16	UPSTREAM	-	rna-XM_006591080.3
Chr11	SNP	11361906	A	G	A	6	6,0	G	12	0,12	UPSTREAM	-	rna-XM_006591080.3
Chr11	SNP	11361936	G	A	G	7	7,0	A	17	0,17	UPSTREAM	-	rna-XM_006591080.3
Chr11	SNP	11361991	C	T	C	8	8,0	T	15	0,15	UPSTREAM	-	rna-XM_006591080.3
Chr11	SNP	11362136	T	C	T	7	7,0	C	16	0,16	UPSTREAM	-	rna-XM_006591080.3
Chr11	SNP	11362160	T	C	T	8	8,0	C	16	0,16	UPSTREAM	-	rna-XM_006591080.3
Chr11	SNP	11362181	G	A	G	9	9,0	A	19	0,19	UPSTREAM	-	rna-XM_006591080.3
Chr11	SNP	11362244	C	T	C	8	8,0	T	16	0,16	UPSTREAM	-	rna-XM_006591080.3
Chr11	SNP	11362275	T	G	T	15	15,0	G	16	0,16	UPSTREAM	-	rna-XM_006591080.3
Chr11	SNP	11362284	G	A	G	15	15,0	A	17	0,17	UPSTREAM	-	rna-XM_006591080.3
Chr11	SNP	11362345	A	G	A	17	17,0	G	11	0,11	UPSTREAM	-	rna-XM_006591080.3
Chr11	SNP	11362361	G	A	G	17	17,0	A	15	0,15	UPSTREAM	-	rna-XM_006591080.3
Chr11	SNP	11362447	A	G	A	8	8,0	G	17	0,17	UPSTREAM	-	rna-XM_006591080.3
Chr11	SNP	11362464	A	G	A	9	9,0	G	15	0,15	UPSTREAM	-	rna-XM_006591080.3
Chr11	SNP	11362490	G	A	G	11	11,0	A	18	0,18	UPSTREAM	-	rna-XM_006591080.3
Chr11	SNP	11362563	G	A	G	16	16,0	A	13	0,13	UPSTREAM	-	rna-XM_006591080.3
Chr11	InDel	11349141	AT	A	AT	12	12,0	A	16	0,16	DOWNSTREAM	-	rna-XM_006591080.3
Chr11	InDel	11349158	AT	A	AT	14	14,0	A	16	0,16	DOWNSTREAM	-	rna-XM_006591080.3
Chr11	InDel	11349258	T	TGTTAC	T	16	16,0	TGTTAC	14	0,14	DOWNSTREAM	-	rna-XM_006591080.3
Chr11	InDel	11349311	TTTA	T	TTTA	18	18,0	T	9	0,9	DOWNSTREAM	-	rna-XM_006591080.3
Chr11	InDel	11352096	TAAA	T,TAA	TAAA	11	11,0,0	T	14	0,14,0	UTR_3_PRIME	-	rna-XM_006591080.3
Chr11	InDel	11353236	GA	G	GA	11	11,0	G	12	0,12	INTRON	-	rna-XM_006591080.3
Chr11	InDel	11354209	ACAT	A	ACAT	6	6,0	A	10	0,10	INTRON	-	rna-XM_006591080.3
Chr11	InDel	11357572	A	ACT	A	9	9,0	ACT	14	0,14	UTR_5_PRIME	-	rna-XM_006591080.3
Chr11	InDel	11357594	T	TAACTGCTAAAAAAA	T	11	11,0	TAACTGCTAAAAAAA	10	0,10	UTR_5_PRIME	-	rna-XM_006591080.3
Chr11	InDel	11358986	CT	C	CT	12	12,0	C	17	1,16	UPSTREAM	-	rna-XM_006591080.3
Chr11	InDel	11359372	AC	A	AC	18	18,0	A	14	0,14	UPSTREAM	-	rna-XM_006591080.3
Chr11	InDel	11359955	TA	T	T	11	0,11	TA	7	7,0	UPSTREAM	-	rna-XM_006591080.3
Chr11	InDel	11360200	AATATATATATATATAT	A,AATATATATAT	AATATATATAT	5	0,0,5	A	5	0,5,0	UPSTREAM	-	rna-XM_006591080.3
Chr11	InDel	11360671	C	CCTA	C	12	12,0	CCTA	13	0,13	UPSTREAM	-	rna-XM_006591080.3
Chr11	InDel	11362426	AC	A	AC	9	9,0	A	15	0,15	UPSTREAM	-	rna-XM_006591080.3
Chr11	SNP	11362665	G	A	G	20	20,0	A	17	0,17	UPSTREAM	-	rna-XM_006591554.1
Chr11	SNP	11362731	G	C	G	20	20,0	C	18	0,18	UPSTREAM	-	rna-XM_006591554.1
Chr11	SNP	11363099	A	T	A	14	14,0	T	12	0,12	UPSTREAM	-	rna-XM_006591554.1
Chr11	SNP	11363174	C	T	C	16	16,0	T	10	0,10	UPSTREAM	-	rna-XM_006591554.1
Chr11	SNP	11363190	A	C	A	15	15,0	C	9	0,9	UPSTREAM	-	rna-XM_006591554.1
Chr11	SNP	11363279	A	T	A	13	13,0	T	14	0,14	UPSTREAM	-	rna-XM_006591554.1
Chr11	SNP	11363583	G	A	G	16	16,0	A	13	0,13	UPSTREAM	-	rna-XM_006591554.1
Chr11	SNP	11363732	G	A	G	14	14,0	A	12	0,12	UPSTREAM	-	rna-XM_006591554.1
Chr11	SNP	11363755	A	T	A	13	13,0	T	10	0,10	UPSTREAM	-	rna-XM_006591554.1
Chr11	SNP	11363921	A	C	A	8	8,0	C	14	0,14	UPSTREAM	-	rna-XM_006591554.1
Chr11	SNP	11363969	A	G	A	6	6,0	G	16	0,16	UPSTREAM	-	rna-XM_006591554.1
Chr11	SNP	11363976	C	T	C	6	6,0	T	17	0,17	UPSTREAM	-	rna-XM_006591554.1
Chr11	SNP	11363989	A	G	A	7	7,0	G	19	0,19	UPSTREAM	-	rna-XM_006591554.1
Chr11	SNP	11364074	T	G	T	15	15,0	G	18	0,18	UPSTREAM	-	rna-XM_006591554.1
Chr11	SNP	11364298	A	G	A	14	14,0	G	11	0,11	UPSTREAM	-	rna-XM_006591554.1
Chr11	SNP	11364708	T	A	T	23	23,0	A	17	0,17	UPSTREAM	-	rna-XM_006591554.1
Chr11	SNP	11364731	C	T	C	19	19,0	T	17	0,17	UPSTREAM	-	rna-XM_006591554.1
Chr11	SNP	11365280	G	A	G	15	15,0	A	17	0,17	UPSTREAM	-	rna-XM_006591554.1
Chr11	SNP	11365553	G	A	G	9	9,0	A	18	0,18	UPSTREAM	-	rna-XM_006591554.1
Chr11	SNP	11365628	A	G	A	19	19,0	G	13	0,13	UPSTREAM	-	rna-XM_006591554.1
Chr11	SNP	11366064	A	G	A	11	11,0	G	11	0,11	UPSTREAM	-	rna-XM_006591554.1
Chr11	SNP	11366081	T	G	T	11	11,0	G	11	0,11	UPSTREAM	-	rna-XM_006591554.1
Chr11	SNP	11366246	C	G	C	20	20,0	G	13	0,13	UPSTREAM	-	rna-XM_006591554.1
Chr11	SNP	11366849	A	T	A	19	19,0	T	20	0,20	UPSTREAM	-	rna-XM_006591554.1
Chr11	SNP	11366900	G	A	G	14	14,0	A	21	0,21	UPSTREAM	-	rna-XM_006591554.1
Chr11	SNP	11366994	T	G	T	15	15,0	G	24	0,24	UPSTREAM	-	rna-XM_006591554.1
Chr11	SNP	11367051	A	T	A	12	12,0	T	16	0,16	UPSTREAM	-	rna-XM_006591554.1
Chr11	SNP	11367351	T	G	T	10	10,0	G	14	0,14	UPSTREAM	-	rna-XM_006591554.1
Chr11	SNP	11367441	C	A	C	13	13,0	A	4	0,4	UPSTREAM	-	rna-XM_006591554.1
Chr11	SNP	11367804	T	A	T	5	5,0	A	5	0,5	NON_SYNONYMOUS_CODING	Tct/Act	rna-XM_006591554.1
Chr11	SNP	11368312	A	T	A	10	10,0	T	15	0,15	STOP_LOST	tAg/tTg	rna-XM_006591554.1
Chr11	InDel	11362754	ATATT	A	ATATT	19	19,0	A	12	0,12	UPSTREAM	-	rna-XM_006591554.1
Chr11	InDel	11362910	A	AT	A	14	14,0	AT	11	0,11	UPSTREAM	-	rna-XM_006591554.1
Chr11	InDel	11363781	AT	A	AT	12	12,0	A	12	0,12	UPSTREAM	-	rna-XM_006591554.1
Chr11	InDel	11363821	TTTA	T	TTTA	11	11,0	T	7	0,7	UPSTREAM	-	rna-XM_006591554.1
Chr11	InDel	11365118	GAAA	G	GAAA	11	11,0	G	13	0,13	UPSTREAM	-	rna-XM_006591554.1
Chr11	InDel	11366766	C	CT	C	21	21,0	CT	17	0,17	UPSTREAM	-	rna-XM_006591554.1
Chr11	SNP	11369232	A	C	A	9	9,0	C	11	0,11	INTRON	-	rna-XM_006591081.3
Chr11	SNP	11373500	A	C	A	23	23,0	C	19	0,19	DOWNSTREAM	-	rna-XM_006591081.3
Chr11	SNP	11373955	T	A	T	11	11,0	A	11	0,11	DOWNSTREAM	-	rna-XM_006591081.3
Chr11	SNP	11374465	A	G	A	23	23,0	G	11	0,11	DOWNSTREAM	-	rna-XM_006591081.3
Chr11	SNP	11374513	T	C	T	23	23,0	C	10	0,10	DOWNSTREAM	-	rna-XM_006591081.3
Chr11	SNP	11374817	G	A	G	14	14,0	A	15	0,15	DOWNSTREAM	-	rna-XM_006591081.3
Chr11	InDel	11368942	A	AT	A	12	12,0	AT	19	1,18	INTRON	-	rna-XM_006591081.3
Chr11	InDel	11370095	T	TA	T	18	18,0	TA	17	0,17	DOWNSTREAM	-	rna-XM_006591081.3
Chr11	InDel	11370637	CT	C	CT	15	15,0	C	18	0,16	DOWNSTREAM	-	rna-XM_006591081.3
Chr11	InDel	11371863	CAA	C	CAA	19	19,0	C	14	0,14	DOWNSTREAM	-	rna-XM_006591081.3
Chr11	InDel	11374540	CCCCTATG	C	CCCCTATG	23	23,0	C	11	0,11	DOWNSTREAM	-	rna-XM_006591081.3
Chr11	InDel	11374850	GA	G,GAA	GA	14	14,0,0	GAA	14	0,0,14	DOWNSTREAM	-	rna-XM_006591081.3
Chr11	SNP	11374980	A	G	A	11	11,0	G	9	0,9	DOWNSTREAM	-	rna-XM_006591082.3
Chr11	SNP	11375183	C	T	C	18	18,0	T	14	0,14	DOWNSTREAM	-	rna-XM_006591082.3
Chr11	SNP	11375363	G	A	G	14	14,0	A	15	0,15	DOWNSTREAM	-	rna-XM_006591082.3
Chr11	SNP	11375441	C	T	C	17	17,0	T	12	0,12	DOWNSTREAM	-	rna-XM_006591082.3
Chr11	SNP	11375714	A	G	A	11	11,0	G	8	0,8	DOWNSTREAM	-	rna-XM_006591082.3
Chr11	SNP	11375725	G	A	G	11	11,0	A	10	0,10	DOWNSTREAM	-	rna-XM_006591082.3
Chr11	SNP	11376035	G	A	G	11	11,0	A	9	0,9	DOWNSTREAM	-	rna-XM_006591082.3
Chr11	SNP	11376050	C	G	C	14	14,0	G	13	0,13	DOWNSTREAM	-	rna-XM_006591082.3
Chr11	SNP	11376102	T	C	T	17	17,0	C	13	0,13	DOWNSTREAM	-	rna-XM_006591082.3
Chr11	SNP	11376196	A	G	A	9	9,0	G	8	0,8	DOWNSTREAM	-	rna-XM_006591082.3
Chr11	SNP	11376270	G	A	G	7	7,0	A	7	0,7	DOWNSTREAM	-	rna-XM_006591082.3
Chr11	SNP	11376357	G	A	G	11	11,0	A	6	0,6	DOWNSTREAM	-	rna-XM_006591082.3
Chr11	SNP	11376371	G	C	G	11	11,0	C	7	0,7	DOWNSTREAM	-	rna-XM_006591082.3
Chr11	SNP	11376649	A	G	A	12	12,0	G	10	0,10	DOWNSTREAM	-	rna-XM_006591082.3
Chr11	SNP	11377380	T	C	T	5	5,0	C	5	0,5	DOWNSTREAM	-	rna-XM_006591082.3
Chr11	SNP	11377712	T	C	T	19	19,0	C	11	0,11	DOWNSTREAM	-	rna-XM_006591082.3
Chr11	SNP	11378170	C	T	C	22	22,0	T	14	0,14	DOWNSTREAM	-	rna-XM_006591082.3
Chr11	SNP	11382172	A	T	A	27	27,0	T	13	0,13	INTRON	-	rna-XM_006591082.3
Chr11	SNP	11382191	A	G	G	24	0,24	A	14	14,0	INTRON	-	rna-XM_006591082.3
Chr11	SNP	11383694	T	A	A	21	0,21	T	12	12,0	INTRON	-	rna-XM_006591082.3
Chr11	SNP	11383906	G	A	G	21	21,0	A	15	0,15	INTRON	-	rna-XM_006591082.3
Chr11	SNP	11384137	T	G	G	21	0,21	T	13	13,0	INTRON	-	rna-XM_006591082.3
Chr11	SNP	11384501	A	C	C	20	0,20	A	13	13,0	INTRON	-	rna-XM_006591082.3
Chr11	SNP	11386509	T	G	T	6	6,0	G	18	0,18	UPSTREAM	-	rna-XM_006591082.3
Chr11	SNP	11386579	G	T	G	15	15,0	T	15	0,15	UPSTREAM	-	rna-XM_006591082.3
Chr11	SNP	11386761	A	C	A	19	19,0	C	7	0,7	UPSTREAM	-	rna-XM_006591082.3
Chr11	InDel	11374986	AG	A	AG	11	11,0	A	9	0,9	DOWNSTREAM	-	rna-XM_006591082.3
Chr11	InDel	11375276	ATT	ATTT,A	ATTT	13	1,10,0	A	13	1,0,12	DOWNSTREAM	-	rna-XM_006591082.3
Chr11	InDel	11376222	A	ATC	A	6	6,0	ATC	7	0,7	DOWNSTREAM	-	rna-XM_006591082.3
Chr11	InDel	11376697	AT	A	AT	11	11,0	A	8	0,8	DOWNSTREAM	-	rna-XM_006591082.3
Chr11	InDel	11376766	A	AT	A	10	10,0	AT	8	0,8	DOWNSTREAM	-	rna-XM_006591082.3
Chr11	InDel	11377274	A	AT	A	7	7,0	AT	6	0,6	DOWNSTREAM	-	rna-XM_006591082.3
Chr11	InDel	11377446	TA	T	TA	8	8,0	T	6	0,6	DOWNSTREAM	-	rna-XM_006591082.3
Chr11	InDel	11377815	AT	A	AT	16	16,0	A	15	0,15	DOWNSTREAM	-	rna-XM_006591082.3
Chr11	InDel	11380110	T	TTATCA	T	12	12,0	TTATCA	16	0,16	UTR_3_PRIME	-	rna-XM_006591082.3
Chr11	InDel	11382617	G	GA	G	10	10,0	GA	9	0,9	INTRON	-	rna-XM_006591082.3
Chr11	InDel	11385432	C	CT	C	15	15,0	CT	14	0,14	INTRON	-	rna-XM_006591082.3
Chr11	InDel	11385821	GAAA	G,GAA	G	17	0,17,0	GAA	12	1,0,11	UTR_5_PRIME	-	rna-XM_006591082.3
Chr11	InDel	11386224	GAA	G	GAA	9	9,0	G	9	0,9	UPSTREAM	-	rna-XM_006591082.3
Chr11	SNP	11387280	T	G	G	16	0,16	T	12	12,0	UPSTREAM	-	rna-XM_003539161.4
Chr11	SNP	11387484	G	T	T	13	0,13	G	10	10,0	UPSTREAM	-	rna-XM_003539161.4
Chr11	SNP	11388504	G	A	G	14	14,0	A	14	0,14	INTRON	-	rna-XM_003539161.4
Chr11	SNP	11388584	C	T	C	14	14,0	T	13	0,13	INTRON	-	rna-XM_003539161.4
Chr11	SNP	11389352	C	T	C	10	10,0	T	12	0,12	SYNONYMOUS_CODING	aaC/aaT	rna-XM_003539161.4
Chr11	SNP	11390020	T	C	T	12	12,0	C	13	0,13	DOWNSTREAM	-	rna-XM_003539161.4
Chr11	SNP	11390683	G	C	G	7	7,0	C	9	0,9	DOWNSTREAM	-	rna-XM_003539161.4
Chr11	SNP	11391409	T	C	T	13	13,0	C	9	0,9	DOWNSTREAM	-	rna-XM_003539161.4
Chr11	SNP	11391731	T	C	T	16	16,0	C	8	0,8	DOWNSTREAM	-	rna-XM_003539161.4
Chr11	SNP	11391778	C	T	C	16	16,0	T	7	0,7	DOWNSTREAM	-	rna-XM_003539161.4
Chr11	SNP	11391818	T	C	T	14	14,0	C	9	0,9	DOWNSTREAM	-	rna-XM_003539161.4
Chr11	SNP	11391824	A	T	A	14	14,0	T	9	0,9	DOWNSTREAM	-	rna-XM_003539161.4
Chr11	SNP	11392018	G	A	G	14	14,0	A	8	0,8	DOWNSTREAM	-	rna-XM_003539161.4
Chr11	SNP	11392059	G	A	G	14	14,0	A	6	0,6	DOWNSTREAM	-	rna-XM_003539161.4
Chr11	SNP	11392133	T	A	A	18	0,18	T	12	12,0	DOWNSTREAM	-	rna-XM_003539161.4
Chr11	SNP	11392390	A	G	A	21	21,0	G	17	0,17	DOWNSTREAM	-	rna-XM_003539161.4
Chr11	SNP	11392433	T	C	T	19	19,0	C	13	0,13	DOWNSTREAM	-	rna-XM_003539161.4
Chr11	SNP	11392533	G	A	G	18	18,0	A	6	0,6	DOWNSTREAM	-	rna-XM_003539161.4
Chr11	SNP	11392609	G	A	G	16	16,0	A	11	0,11	DOWNSTREAM	-	rna-XM_003539161.4
Chr11	SNP	11392810	T	C	T	16	16,0	C	17	0,17	DOWNSTREAM	-	rna-XM_003539161.4
Chr11	SNP	11393077	C	T	C	22	22,0	T	24	0,24	UPSTREAM	-	rna-XM_003539162.4
Chr11	SNP	11393206	T	G	T	19	19,0	G	9	0,9	UPSTREAM	-	rna-XM_003539162.4
Chr11	SNP	11393214	T	G	T	19	19,0	G	10	0,10	UPSTREAM	-	rna-XM_003539162.4
Chr11	SNP	11393298	G	A	G	14	14,0	A	16	0,16	UPSTREAM	-	rna-XM_003539162.4
Chr11	SNP	11393314	T	G	T	15	15,0	G	17	0,17	UPSTREAM	-	rna-XM_003539162.4
Chr11	SNP	11393416	A	G	A	19	19,0	G	14	0,14	UPSTREAM	-	rna-XM_003539162.4
Chr11	SNP	11393767	T	C	T	17	17,0	C	10	0,10	UPSTREAM	-	rna-XM_003539162.4
Chr11	SNP	11393863	C	A	C	18	18,0	A	13	0,13	UPSTREAM	-	rna-XM_003539162.4
Chr11	SNP	11393892	C	T	C	18	18,0	T	18	0,18	UPSTREAM	-	rna-XM_003539162.4
Chr11	SNP	11394069	T	C	T	6	6,0	C	12	0,12	UPSTREAM	-	rna-XM_003539162.4
Chr11	SNP	11394196	G	A	G	14	14,0	A	10	0,10	UPSTREAM	-	rna-XM_003539162.4
Chr11	SNP	11394403	G	A	G	10	10,0	A	11	0,11	UPSTREAM	-	rna-XM_003539162.4
Chr11	SNP	11394741	A	G	A	11	11,0	A,G	14	2,12	UPSTREAM	-	rna-XM_003539162.4
Chr11	SNP	11394771	C	T	C	13	13,0	C,T	16	2,14	UPSTREAM	-	rna-XM_003539162.4
Chr11	SNP	11394991	A	G	A	12	12,0	G	7	0,7	UPSTREAM	-	rna-XM_003539162.4
Chr11	SNP	11395153	T	C	T	14	14,0	C	13	0,13	UPSTREAM	-	rna-XM_003539162.4
Chr11	SNP	11395246	A	T	A	21	21,0	T	16	0,16	UPSTREAM	-	rna-XM_003539162.4
Chr11	SNP	11396679	T	G	T	11	11,0	G	20	0,20	INTRON	-	rna-XM_003539162.4
Chr11	SNP	11396773	A	C	A	23	23,0	C	14	0,14	INTRON	-	rna-XM_003539162.4
Chr11	InDel	11387317	CTAATTAAAATTGATTG	C	C	16	0,16	CTAATTAAAATTGATTG	11	11,0	UPSTREAM	-	rna-XM_003539161.4
Chr11	InDel	11387351	A	AAC	AAC	16	0,16	A	13	13,0	UPSTREAM	-	rna-XM_003539161.4
Chr11	InDel	11391365	T	TA	T	16	16,0	TA	13	0,13	DOWNSTREAM	-	rna-XM_003539161.4
Chr11	InDel	11395382	AT	A	AT	13	13,0	A	12	0,12	UPSTREAM	-	rna-XM_003539162.4
Chr11	InDel	11395795	A	AT	A	13	13,0	AT	19	0,19	UPSTREAM	-	rna-XM_003539162.4
Chr11	SNP	11405553	G	A	G	21	21,0	A	20	0,20	INTRON	-	rna-XM_003538165.4
Chr11	SNP	11410247	C	A	A	17	0,17	C	15	15,0	UPSTREAM	-	rna-XM_003538165.4
Chr11	InDel	11410313	AT	A	A	13	0,13	AT	20	20,0	UPSTREAM	-	rna-XM_003538165.4
Chr11	InDel	11410503	GTT	G,GT	G	8	0,8,0	GT	7	0,0,7	UPSTREAM	-	rna-XM_003538165.4
Chr11	InDel	11410520	AG	A	AG	8	8,0	A	8	0,8	UPSTREAM	-	rna-XM_003538165.4
Chr11	InDel	11412800	AATT	A,ATCACAAACTTGAATCATGATGAAAACCATT	AATT	2	2,0,0	ATCACAAACTTGAATCATGATGAAAACCATT	7	0,0,7	UPSTREAM	-	rna-XM_003538165.4
Chr11	SNP	11422045	G	A	G	8	8,0	A	24	0,24	UPSTREAM	-	rna-XM_006590242.3
Chr11	SNP	11422745	G	A	G	24	24,0	G,A	19	14,5	UPSTREAM	-	rna-XM_006590242.3
Chr11	SNP	11422799	T	A	T	20	20,0	T,A	15	12,3	UPSTREAM	-	rna-XM_006590242.3
Chr11	SNP	11423398	C	T	T	15	0,15	C	21	21,0	UPSTREAM	-	rna-XM_006590242.3
Chr11	InDel	11413994	TA	T	TA,T	17	10,7	TA	16	16,0	DOWNSTREAM	-	rna-XM_006590242.3
Chr11	SNP	11441391	T	A	T	17	17,0	A	9	0,9	UPSTREAM	-	rna-XM_014764054.1
Chr11	SNP	11441679	C	A	C	10	10,0	A	14	0,14	UPSTREAM	-	rna-XM_014764054.1
Chr11	SNP	11443693	T	C	T	13	13,0	C	9	0,9	UPSTREAM	-	rna-XM_014764054.1
Chr11	SNP	11444094	T	C	N	.	.	C	10	0,10	UPSTREAM	-	rna-XM_014764054.1
Chr11	SNP	11444651	T	G	T	15	15,0	G	16	0,16	UPSTREAM	-	rna-XM_014764054.1
Chr11	SNP	11445195	G	A	G	11	11,0	A	9	0,9	UPSTREAM	-	rna-XM_014764054.1
Chr11	SNP	11445223	C	T	C	9	9,0	T	13	0,13	UPSTREAM	-	rna-XM_014764054.1
Chr11	SNP	11445377	A	G	A	13	13,0	G	12	0,12	UPSTREAM	-	rna-XM_014764054.1
Chr11	SNP	11445661	A	C	A	17	17,0	C	10	0,10	UPSTREAM	-	rna-XM_014764054.1
Chr11	SNP	11446262	A	T	A	17	17,0	T	10	0,10	UTR_5_PRIME	-	rna-XM_014764054.1
Chr11	SNP	11446654	T	C	T	13	13,0	C	14	0,14	SYNONYMOUS_CODING	caT/caC	rna-XM_014764054.1
Chr11	SNP	11446729	T	C	T	17	17,0	C	17	0,17	SYNONYMOUS_CODING	aaT/aaC	rna-XM_014764054.1
Chr11	SNP	11447086	A	G	A	12	12,0	G	16	0,16	UTR_3_PRIME	-	rna-XM_014764054.1
Chr11	InDel	11443025	T	TTTGA	T	7	7,0	TTTGA	10	0,10	UPSTREAM	-	rna-XM_014764054.1
Chr11	InDel	11443824	AT	A	AT	8	8,0	A	14	0,14	UPSTREAM	-	rna-XM_014764054.1
Chr11	InDel	11443921	A	AT	A	7	7,0	AT	17	0,17	UPSTREAM	-	rna-XM_014764054.1
Chr11	InDel	11444053	TTATATATATATATATATATATATATATA	T	N	.	.	T	9	0,9	UPSTREAM	-	rna-XM_014764054.1
Chr11	InDel	11444248	AC	A	AC	8	8,0	A	17	0,17	UPSTREAM	-	rna-XM_014764054.1
Chr11	SNP	11448073	G	C	G	18	18,0	C	15	0,15	INTRON	-	rna-XM_026124516.1
Chr11	SNP	11448339	C	T	C	16	16,0	T	19	0,19	INTRON	-	rna-XM_026124516.1
Chr11	SNP	11448457	T	C	T	13	13,0	C	17	0,17	INTRON	-	rna-XM_026124516.1
Chr11	SNP	11449388	A	G	A	18	18,0	G	6	0,6	NON_SYNONYMOUS_CODING	atA/atG	rna-XM_026124516.1
Chr11	SNP	11449511	C	A	C	13	13,0	A	11	0,11	SYNONYMOUS_CODING	gcC/gcA	rna-XM_026124516.1
Chr11	SNP	11449667	A	C	A	15	15,0	C	19	0,19	SYNONYMOUS_CODING	atA/atC	rna-XM_026124516.1
Chr11	SNP	11449850	C	T	C	20	20,0	T	11	0,11	SYNONYMOUS_CODING	aaC/aaT	rna-XM_026124516.1
Chr11	SNP	11450141	C	T	C	22	22,0	T	17	0,17	SYNONYMOUS_CODING	aaC/aaT	rna-XM_026124516.1
Chr11	SNP	11450171	T	C	T	22	22,0	C	12	0,12	SYNONYMOUS_CODING	atT/atC	rna-XM_026124516.1
Chr11	SNP	11450311	G	C	G	15	15,0	C	10	0,10	UTR_3_PRIME	-	rna-XM_026124516.1
Chr11	SNP	11450409	T	G	T	11	11,0	G	7	0,7	UTR_3_PRIME	-	rna-XM_026124516.1
Chr11	SNP	11450557	A	G	A	22	22,0	G	8	0,8	DOWNSTREAM	-	rna-XM_026124516.1
Chr11	SNP	11450683	A	G	A	19	19,0	G	16	0,16	DOWNSTREAM	-	rna-XM_026124516.1
Chr11	SNP	11450740	A	C	A	14	14,0	C	18	0,18	DOWNSTREAM	-	rna-XM_026124516.1
Chr11	SNP	11451003	G	A	G	14	14,0	A	17	0,17	DOWNSTREAM	-	rna-XM_026124516.1
Chr11	SNP	11451184	C	G	C	9	9,0	G	9	0,9	DOWNSTREAM	-	rna-XM_026124516.1
Chr11	SNP	11451250	C	T	C	9	9,0	T	6	0,6	DOWNSTREAM	-	rna-XM_026124516.1
Chr11	SNP	11451784	C	T	C	8	8,0	T	11	0,11	DOWNSTREAM	-	rna-XM_026124516.1
Chr11	SNP	11451891	A	G	A	13	13,0	G	16	0,16	DOWNSTREAM	-	rna-XM_026124516.1
Chr11	SNP	11451932	A	C	A	14	14,0	C	16	0,16	DOWNSTREAM	-	rna-XM_026124516.1
Chr11	SNP	11451970	A	G	A	10	10,0	G	18	0,18	DOWNSTREAM	-	rna-XM_026124516.1
Chr11	SNP	11452209	C	A	C	10	10,0	A	11	0,11	DOWNSTREAM	-	rna-XM_026124516.1
Chr11	SNP	11452371	G	A	G	13	13,0	A	8	0,8	DOWNSTREAM	-	rna-XM_026124516.1
Chr11	SNP	11452450	C	T	C	17	17,0	T	13	0,13	DOWNSTREAM	-	rna-XM_026124516.1
Chr11	SNP	11452580	T	C	T	12	12,0	C	14	0,14	DOWNSTREAM	-	rna-XM_026124516.1
Chr11	SNP	11453164	C	T	C	13	13,0	T	21	0,21	DOWNSTREAM	-	rna-XM_026124516.1
Chr11	SNP	11453252	A	G	A	14	14,0	G	23	0,23	DOWNSTREAM	-	rna-XM_026124516.1
Chr11	SNP	11453296	T	A	T	13	13,0	A	18	0,18	DOWNSTREAM	-	rna-XM_026124516.1
Chr11	SNP	11453524	A	T	A	13	13,0	T	14	0,14	DOWNSTREAM	-	rna-XM_026124516.1
Chr11	SNP	11453696	T	C	T	16	16,0	C	24	0,24	DOWNSTREAM	-	rna-XM_026124516.1
Chr11	SNP	11453794	A	G	A	18	18,0	G	23	0,23	DOWNSTREAM	-	rna-XM_026124516.1
Chr11	SNP	11453940	G	A	G	13	13,0	A	34	0,34	DOWNSTREAM	-	rna-XM_026124516.1
Chr11	SNP	11454229	T	A	A	16	0,16	T	10	10,0	DOWNSTREAM	-	rna-XM_026124516.1
Chr11	SNP	11454267	T	C,A	T	11	11,0,0	C	11	0,11,0	DOWNSTREAM	-	rna-XM_026124516.1
Chr11	SNP	11454356	T	C	T	16	16,0	C	7	0,7	DOWNSTREAM	-	rna-XM_026124516.1
Chr11	SNP	11454539	C	T	C	11	11,0	T	7	0,7	DOWNSTREAM	-	rna-XM_026124516.1
Chr11	SNP	11454581	T	A	T	11	11,0	A	4	0,4	DOWNSTREAM	-	rna-XM_026124516.1
Chr11	SNP	11454598	T	C	T	13	13,0	C	4	0,4	DOWNSTREAM	-	rna-XM_026124516.1
Chr11	SNP	11454787	G	T	G	20	20,0	T	8	0,8	DOWNSTREAM	-	rna-XM_026124516.1
Chr11	SNP	11454851	C	T	C	22	22,0	T	9	0,9	DOWNSTREAM	-	rna-XM_026124516.1
Chr11	SNP	11454890	A	T	A	22	22,0	T	9	0,9	DOWNSTREAM	-	rna-XM_026124516.1
Chr11	SNP	11455042	A	G	A	5	5,0	G	13	0,13	DOWNSTREAM	-	rna-XM_026124516.1
Chr11	InDel	11448217	TC	T	TC	22	22,0	T	19	0,19	INTRON	-	rna-XM_026124516.1
Chr11	InDel	11448762	TA	T	TA	17	14,0	TA,T	12	10,2	INTRON	-	rna-XM_026124516.1
Chr11	InDel	11449246	ACCAACCCACCGTTTCCTTGGCCTCTATATAAC	A	ACCAACCCACCGTTTCCTTGGCCTCTATATAAC	15	15,0	A	5	0,5	INTRON	-	rna-XM_026124516.1
Chr11	InDel	11450757	T	TA	T	14	14,0	TA	18	0,18	DOWNSTREAM	-	rna-XM_026124516.1
Chr11	InDel	11450916	GTT	G	GTT	15	15,0	G	16	0,16	DOWNSTREAM	-	rna-XM_026124516.1
Chr11	InDel	11452322	T	TTTC	T	15	15,0	TTTC	10	0,10	DOWNSTREAM	-	rna-XM_026124516.1
Chr11	InDel	11453448	T	TATTTTTTATACAAC	T	14	14,0	TATTTTTTATACAAC	14	0,14	DOWNSTREAM	-	rna-XM_026124516.1
Chr11	InDel	11453988	ATTACAC	A	ATTACAC	12	12,0	A	32	0,32	DOWNSTREAM	-	rna-XM_026124516.1
Chr11	SNP	11457123	C	T	C	17	17,0	T	12	0,12	UPSTREAM	-	rna-XM_003538168.4
Chr11	SNP	11458318	C	T	C	17	17,0	T	19	0,19	UPSTREAM	-	rna-XM_003538168.4
Chr11	SNP	11458326	G	A	G	14	14,0	A	18	0,18	UPSTREAM	-	rna-XM_003538168.4
Chr11	SNP	11459731	C	T	C	16	16,0	T	18	1,17	UPSTREAM	-	rna-XM_003538168.4
Chr11	SNP	11460062	G	A	G	3	3,0	G,A	17	13,4	UPSTREAM	-	rna-XM_003538168.4
Chr11	SNP	11460166	C	T	C	15	15,0	C,T	19	2,17	UPSTREAM	-	rna-XM_003538168.4
Chr11	SNP	11460256	G	A	G	18	18,0	A	14	0,14	UPSTREAM	-	rna-XM_003538168.4
Chr11	SNP	11461552	G	A	G	10	10,0	A	13	0,13	UPSTREAM	-	rna-XM_003538168.4
Chr11	SNP	11462563	C	G	C	9	9,0	G	10	0,10	SYNONYMOUS_CODING	ccC/ccG	rna-XM_003538168.4
Chr11	SNP	11463152	A	T	A	16	16,0	T	11	0,11	DOWNSTREAM	-	rna-XM_003538168.4
Chr11	SNP	11463784	C	G	C	8	8,0	G	7	0,7	DOWNSTREAM	-	rna-XM_003538168.4
Chr11	SNP	11463956	T	C	T	7	7,0	C	8	0,8	DOWNSTREAM	-	rna-XM_003538168.4
Chr11	SNP	11464785	A	G	A	6	6,0	G	11	0,11	DOWNSTREAM	-	rna-XM_003538168.4
Chr11	InDel	11457090	T	TG	T	23	23,0	TG	13	0,13	UPSTREAM	-	rna-XM_003538168.4
Chr11	InDel	11461434	G	GTTT	G	12	12,0	GTTT	10	0,10	UPSTREAM	-	rna-XM_003538168.4
Chr11	SNP	11465061	T	C	T	16	16,0	C	7	0,7	UPSTREAM	-	rna-XM_003539165.4
Chr11	SNP	11466256	T	G	T	14	14,0	G	17	0,17	UPSTREAM	-	rna-XM_003539165.4
Chr11	SNP	11466524	T	G	T	11	11,0	G	14	0,14	UPSTREAM	-	rna-XM_003539165.4
Chr11	SNP	11467488	A	G	A	11	11,0	G	17	0,17	NON_SYNONYMOUS_CODING	Aag/Gag	rna-XM_003539165.4
Chr11	SNP	11468020	A	G	A	17	17,0	G	11	0,11	DOWNSTREAM	-	rna-XM_003539165.4
Chr11	InDel	11465941	ACTTAAAATAGAAAACGAAAGT	A	ACTTAAAATAGAAAACGAAAGT	17	17,0	A	14	0,14	UPSTREAM	-	rna-XM_003539165.4
Chr11	InDel	11468227	G	GA	G	17	17,0	GA	13	0,13	DOWNSTREAM	-	rna-XM_003539165.4
Chr11	SNP	11468522	A	G	A	10	10,0	G	9	0,9	DOWNSTREAM	-	rna-XM_003538169.3
Chr11	SNP	11468574	A	T	A	10	10,0	T	1	0,1	DOWNSTREAM	-	rna-XM_003538169.3
Chr11	SNP	11468776	A	G	A	7	7,0	G	12	0,12	DOWNSTREAM	-	rna-XM_003538169.3
Chr11	SNP	11468862	C	T	C	11	11,0	T	16	0,16	DOWNSTREAM	-	rna-XM_003538169.3
Chr11	SNP	11468880	A	G	A	9	9,0	G	16	0,16	DOWNSTREAM	-	rna-XM_003538169.3
Chr11	SNP	11468942	G	T	G	12	12,0	T	15	0,15	DOWNSTREAM	-	rna-XM_003538169.3
Chr11	SNP	11469000	C	G	C	8	8,0	G	20	0,20	DOWNSTREAM	-	rna-XM_003538169.3
Chr11	SNP	11469507	C	T	C	15	15,0	T	17	0,17	NON_SYNONYMOUS_CODING	cGg/cAg	rna-XM_003538169.3
Chr11	SNP	11470549	G	T	G	22	22,0	T	10	0,10	UPSTREAM	-	rna-XM_003538169.3
Chr11	InDel	11468546	G	GT	G	11	11,0	GT	3	0,3	DOWNSTREAM	-	rna-XM_003538169.3
Chr11	SNP	11472802	G	T	G	19	19,0	T	21	0,21	UPSTREAM	-	rna-XM_003538170.3
Chr11	SNP	11473042	A	T	A	10	10,0	T	9	0,9	UPSTREAM	-	rna-XM_003538170.3
Chr11	SNP	11473106	A	C	A	9	9,0	C	7	0,7	UPSTREAM	-	rna-XM_003538170.3
Chr11	SNP	11473332	T	C	T	6	6,0	C	9	0,9	UPSTREAM	-	rna-XM_003538170.3
Chr11	SNP	11473455	A	G	A	5	5,0	G	16	0,16	UPSTREAM	-	rna-XM_003538170.3
Chr11	SNP	11473557	G	A	G	9	9,0	A	12	0,12	UPSTREAM	-	rna-XM_003538170.3
Chr11	SNP	11473583	T	C	T	11	11,0	C	12	0,12	UPSTREAM	-	rna-XM_003538170.3
Chr11	SNP	11473598	G	A	G	13	13,0	A	13	0,13	UPSTREAM	-	rna-XM_003538170.3
Chr11	SNP	11473673	C	T	C	15	15,0	T	16	0,16	UPSTREAM	-	rna-XM_003538170.3
Chr11	SNP	11473774	G	A	G	20	20,0	A	15	0,15	UPSTREAM	-	rna-XM_003538170.3
Chr11	SNP	11473815	C	T	C	18	18,0	T	11	0,11	UPSTREAM	-	rna-XM_003538170.3
Chr11	SNP	11473913	G	A	G	13	13,0	A	10	0,10	UPSTREAM	-	rna-XM_003538170.3
Chr11	SNP	11473972	G	A	G	20	20,0	A	12	0,12	UPSTREAM	-	rna-XM_003538170.3
Chr11	SNP	11473985	G	C	G	18	18,0	C	11	0,11	UPSTREAM	-	rna-XM_003538170.3
Chr11	SNP	11474425	A	C	A	22	22,0	C	13	0,13	UPSTREAM	-	rna-XM_003538170.3
Chr11	SNP	11474538	T	C	T	20	20,0	C	20	0,20	UPSTREAM	-	rna-XM_003538170.3
Chr11	SNP	11474726	A	G	A	13	13,0	G	11	0,11	UPSTREAM	-	rna-XM_003538170.3
Chr11	SNP	11474742	A	C	A	14	14,0	C	13	0,13	UPSTREAM	-	rna-XM_003538170.3
Chr11	SNP	11474889	T	C	T	18	18,0	C	24	0,24	UPSTREAM	-	rna-XM_003538170.3
Chr11	SNP	11474895	C	T	C	18	18,0	T	22	0,22	UPSTREAM	-	rna-XM_003538170.3
Chr11	SNP	11474917	G	A	G	22	22,0	A	21	0,21	UPSTREAM	-	rna-XM_003538170.3
Chr11	SNP	11475147	T	C	T	11	11,0	C	13	0,13	UPSTREAM	-	rna-XM_003538170.3
Chr11	SNP	11475382	C	T	C	11	11,0	T	15	0,15	UPSTREAM	-	rna-XM_003538170.3
Chr11	SNP	11475431	A	G	A	11	11,0	G	20	0,20	UPSTREAM	-	rna-XM_003538170.3
Chr11	SNP	11475577	A	C,T	A	10	10,0,0	C	15	0,15,0	UPSTREAM	-	rna-XM_003538170.3
Chr11	SNP	11475606	T	C	T	11	11,0	C	17	0,17	UPSTREAM	-	rna-XM_003538170.3
Chr11	SNP	11475632	G	A	G	12	12,0	A	18	0,18	UPSTREAM	-	rna-XM_003538170.3
Chr11	SNP	11475660	T	C	T	10	10,0	C	17	0,17	UPSTREAM	-	rna-XM_003538170.3
Chr11	SNP	11475725	G	A	G	13	13,0	A	15	0,15	UPSTREAM	-	rna-XM_003538170.3
Chr11	SNP	11475753	G	A	G	16	16,0	A	18	0,18	UPSTREAM	-	rna-XM_003538170.3
Chr11	SNP	11475772	A	G	A	17	17,0	G	15	0,15	UPSTREAM	-	rna-XM_003538170.3
Chr11	SNP	11475828	C	G	C	17	17,0	G	18	0,18	UPSTREAM	-	rna-XM_003538170.3
Chr11	SNP	11475847	A	G	A	17	17,0	G	18	0,18	UPSTREAM	-	rna-XM_003538170.3
Chr11	SNP	11475891	T	G	T	10	10,0	G	19	0,19	UPSTREAM	-	rna-XM_003538170.3
Chr11	SNP	11475967	A	T	A	15	15,0	T	15	0,15	UPSTREAM	-	rna-XM_003538170.3
Chr11	SNP	11476807	G	T	G	10	10,0	T	30	0,30	UPSTREAM	-	rna-XM_003538170.3
Chr11	SNP	11477138	A	G	A	12	12,0	G	12	0,12	UPSTREAM	-	rna-XM_003538170.3
Chr11	SNP	11477578	G	T	G	16	16,0	T	13	0,13	UPSTREAM	-	rna-XM_003538170.3
Chr11	InDel	11473836	T	TCGACGG	T	18	18,0	TCGACGG	9	0,9	UPSTREAM	-	rna-XM_003538170.3
Chr11	InDel	11475188	TA	T	TA	14	14,0	T	12	0,12	UPSTREAM	-	rna-XM_003538170.3
Chr11	InDel	11475489	T	TCTGTCATG	T	9	9,0	TCTGTCATG	20	0,20	UPSTREAM	-	rna-XM_003538170.3
Chr11	InDel	11475667	GT	G	GT	10	10,0	G	15	0,15	UPSTREAM	-	rna-XM_003538170.3
Chr11	InDel	11476650	A	AT	A	19	19,0	AT	16	0,16	UPSTREAM	-	rna-XM_003538170.3
Chr11	InDel	11476675	A	AT	A	15	15,0	AT	24	0,24	UPSTREAM	-	rna-XM_003538170.3
Chr11	InDel	11476783	A	ACTGG	A	11	11,0	ACTGG	24	0,24	UPSTREAM	-	rna-XM_003538170.3
Chr11	InDel	11476898	C	CT	C	7	7,0	CT	19	1,18	UPSTREAM	-	rna-XM_003538170.3
Chr11	SNP	11477921	G	A	G	16	16,0	A	20	0,20	INTRON	-	gene-LOC100796370
Chr11	SNP	11478033	G	A	G	21	21,0	A	16	0,16	INTRON	-	gene-LOC100796370
Chr11	SNP	11478560	T	A	T	14	14,0	A	18	0,18	NON_SYNONYMOUS_CODING	Tct/Act	gene-LOC100796370
Chr11	SNP	11479041	T	G	T	12	12,0	G	15	0,15	INTRON	-	gene-LOC100796370
Chr11	SNP	11479055	C	T	C	12	12,0	T	13	0,13	INTRON	-	gene-LOC100796370
Chr11	SNP	11479521	A	T	A	15	15,0	T	16	0,16	INTRON	-	gene-LOC100796370
Chr11	SNP	11479581	G	A	G	15	15,0	A	15	0,15	INTRON	-	gene-LOC100796370
Chr11	SNP	11479601	G	A	G	14	14,0	A	15	0,15	INTRON	-	gene-LOC100796370
Chr11	SNP	11479685	C	A	C	14	14,0	A	9	0,9	INTRON	-	gene-LOC100796370
Chr11	SNP	11479703	C	G	C	16	16,0	G	10	0,10	INTRON	-	gene-LOC100796370
Chr11	SNP	11479713	T	C	T	19	19,0	C	11	0,11	INTRON	-	gene-LOC100796370
Chr11	SNP	11479945	T	A	T	16	16,0	A	14	0,14	INTRON	-	gene-LOC100796370
Chr11	SNP	11480120	A	G	A	10	10,0	G	7	0,7	INTRON	-	gene-LOC100796370
Chr11	SNP	11480260	C	T	C	12	12,0	T	10	0,10	INTRON	-	gene-LOC100796370
Chr11	SNP	11480355	T	C	T	11	11,0	C	12	0,12	INTRON	-	gene-LOC100796370
Chr11	SNP	11481087	C	A	C	12	12,0	A	11	0,11	NON_SYNONYMOUS_CODING	gCc/gAc	gene-LOC100796370
Chr11	SNP	11481108	G	A	G	13	13,0	A	11	0,11	INTRON	-	gene-LOC100796370
Chr11	SNP	11481323	G	T	G	10	10,0	T	7	0,7	SYNONYMOUS_CODING	ggG/ggT	gene-LOC100796370
Chr11	SNP	11481485	A	G	A	13	13,0	G	14	0,14	SYNONYMOUS_CODING	aaA/aaG	gene-LOC100796370
Chr11	SNP	11481535	T	C	T	13	13,0	C	12	0,12	NON_SYNONYMOUS_CODING	gTt/gCt	gene-LOC100796370
Chr11	InDel	11479187	T	TTA	T	16	16,0	TTA	17	0,17	INTRON	-	gene-LOC100796370
Chr11	InDel	11480572	T	TA	T	13	13,0	TA	13	0,13	INTRON	-	gene-LOC100796370
Chr11	SNP	11485248	A	G	A	16	16,0	G	18	0,18	DOWNSTREAM	-	rna-XM_006591087.3
Chr11	SNP	11485378	C	G	C	11	11,0	G	13	0,13	DOWNSTREAM	-	rna-XM_006591087.3
Chr11	SNP	11485470	C	T	C	11	11,0	T	11	0,11	DOWNSTREAM	-	rna-XM_006591087.3
Chr11	SNP	11485482	A	T	A	11	11,0	T	10	0,10	DOWNSTREAM	-	rna-XM_006591087.3
Chr11	SNP	11486046	T	C	T	14	14,0	C	6	0,6	DOWNSTREAM	-	rna-XM_006591087.3
Chr11	SNP	11486171	G	A	G	8	8,0	A	11	0,11	DOWNSTREAM	-	rna-XM_006591087.3
Chr11	SNP	11486195	A	G	A	11	11,0	G	12	0,12	DOWNSTREAM	-	rna-XM_006591087.3
Chr11	SNP	11486471	G	A	G	13	13,0	A	16	0,16	DOWNSTREAM	-	rna-XM_006591087.3
Chr11	SNP	11486566	C	T	C	14	14,0	T	15	0,15	DOWNSTREAM	-	rna-XM_006591087.3
Chr11	SNP	11486772	T	C	T	17	17,0	C	14	0,14	DOWNSTREAM	-	rna-XM_006591087.3
Chr11	SNP	11487470	C	A	C	12	12,0	A	6	0,6	DOWNSTREAM	-	rna-XM_006591087.3
Chr11	SNP	11487526	C	T	C	12	12,0	T	7	0,7	DOWNSTREAM	-	rna-XM_006591087.3
Chr11	SNP	11487637	C	T	C	17	17,0	T	10	0,10	DOWNSTREAM	-	rna-XM_006591087.3
Chr11	SNP	11487944	C	T	C	9	9,0	T	17	0,17	DOWNSTREAM	-	rna-XM_006591087.3
Chr11	SNP	11487984	C	T	C	11	11,0	T	14	0,14	DOWNSTREAM	-	rna-XM_006591087.3
Chr11	SNP	11488517	T	C	T	14	14,0	C	16	0,16	DOWNSTREAM	-	rna-XM_006591087.3
Chr11	SNP	11488544	C	G	C	17	17,0	G	17	0,17	DOWNSTREAM	-	rna-XM_006591087.3
Chr11	SNP	11488746	A	G	A	8	8,0	G	8	0,8	DOWNSTREAM	-	rna-XM_006591087.3
Chr11	SNP	11489028	C	A	C	11	11,0	A	13	0,13	DOWNSTREAM	-	rna-XM_006591087.3
Chr11	SNP	11489129	A	T	A	9	9,0	T	17	0,17	DOWNSTREAM	-	rna-XM_006591087.3
Chr11	SNP	11489414	G	A	G	14	14,0	A	18	0,18	DOWNSTREAM	-	rna-XM_006591087.3
Chr11	SNP	11489555	T	C	T	4	4,0	C	9	0,9	DOWNSTREAM	-	rna-XM_006591087.3
Chr11	SNP	11489573	T	C	T	4	4,0	C	10	0,10	DOWNSTREAM	-	rna-XM_006591087.3
Chr11	SNP	11489628	C	T	C	5	5,0	T	8	0,8	DOWNSTREAM	-	rna-XM_006591087.3
Chr11	SNP	11491694	G	A	G	15	15,0	A	18	0,18	INTRON	-	rna-XM_006591087.3
Chr11	SNP	11491926	C	A	C	16	16,0	A	10	0,10	INTRON	-	rna-XM_006591087.3
Chr11	SNP	11492362	T	C	T	18	18,0	C	12	0,12	INTRON	-	rna-XM_006591087.3
Chr11	SNP	11492995	A	G	A	15	15,0	A,G	10	8,2	INTRON	-	rna-XM_006591087.3
Chr11	SNP	11493221	G	C	G	16	16,0	C	18	0,18	INTRON	-	rna-XM_006591087.3
Chr11	SNP	11493406	G	A	G	12	12,0	A	16	0,16	INTRON	-	rna-XM_006591087.3
Chr11	SNP	11494108	C	T	C	16	16,0	T	26	0,26	INTRON	-	rna-XM_006591087.3
Chr11	SNP	11494936	G	A	G	11	11,0	A	12	0,12	SYNONYMOUS_CODING	Ctg/Ttg	rna-XM_006591087.3
Chr11	SNP	11495310	C	T	C	18	18,0	T	22	0,22	UTR_5_PRIME	-	rna-XM_006591087.3
Chr11	SNP	11495617	A	C	A	8	8,0	C	10	0,10	UTR_5_PRIME	-	rna-XM_006591087.3
Chr11	SNP	11496001	T	C	T	11	11,0	C	12	0,12	UPSTREAM	-	rna-XM_006591087.3
Chr11	SNP	11496121	A	G	A	13	13,0	G	21	0,21	UPSTREAM	-	rna-XM_006591087.3
Chr11	SNP	11496140	T	A	T	13	13,0	A	18	0,18	UPSTREAM	-	rna-XM_006591087.3
Chr11	SNP	11496150	A	G	A	12	12,0	G	18	0,18	UPSTREAM	-	rna-XM_006591087.3
Chr11	SNP	11496316	G	A	G	15	15,0	A	11	0,11	UPSTREAM	-	rna-XM_006591087.3
Chr11	SNP	11496388	G	A	A	15	0,15	G	10	10,0	UPSTREAM	-	rna-XM_006591087.3
Chr11	SNP	11496425	G	T	G	15	15,0	T	8	0,8	UPSTREAM	-	rna-XM_006591087.3
Chr11	SNP	11496434	G	A	G	16	16,0	A	8	0,8	UPSTREAM	-	rna-XM_006591087.3
Chr11	SNP	11496894	G	A	G	12	12,0	A	14	0,14	UPSTREAM	-	rna-XM_006591087.3
Chr11	SNP	11496907	A	G	A	11	11,0	G	15	0,15	UPSTREAM	-	rna-XM_006591087.3
Chr11	SNP	11497320	A	T	A	27	27,0	T	10	0,10	UPSTREAM	-	rna-XM_006591087.3
Chr11	SNP	11497332	T	G	T	26	26,0	G	10	0,10	UPSTREAM	-	rna-XM_006591087.3
Chr11	SNP	11497529	G	A	G	16	16,0	A	10	0,10	UPSTREAM	-	rna-XM_006591087.3
Chr11	SNP	11497547	G	T	G	18	18,0	T	12	0,12	UPSTREAM	-	rna-XM_006591087.3
Chr11	InDel	11485895	TA	T	TA	23	23,0	T	10	0,10	DOWNSTREAM	-	rna-XM_006591087.3
Chr11	InDel	11486645	AT	A	AT	12	12,0	A	10	0,10	DOWNSTREAM	-	rna-XM_006591087.3
Chr11	InDel	11487118	C	CA	C	12	12,0	CA	14	0,14	DOWNSTREAM	-	rna-XM_006591087.3
Chr11	InDel	11489201	AT	A	AT	6	6,0	A	18	0,18	DOWNSTREAM	-	rna-XM_006591087.3
Chr11	InDel	11489426	CTTG	C	CTTG	11	11,0	C	15	0,15	DOWNSTREAM	-	rna-XM_006591087.3
Chr11	InDel	11489517	T	TTGATTA	T	6	6,0	TTGATTA	12	0,12	DOWNSTREAM	-	rna-XM_006591087.3
Chr11	InDel	11491114	T	TA	T	12	12,0	TA	6	0,6	INTRON	-	rna-XM_006591087.3
Chr11	InDel	11492897	AAAAG	A	AAAAG	13	13,0	A	16	0,16	INTRON	-	rna-XM_006591087.3
Chr11	InDel	11495859	CTTATTA	C	CTTATTA	12	12,0	C	9	0,9	UPSTREAM	-	rna-XM_006591087.3
Chr11	InDel	11495972	AT	A,ATT	AT	11	11,0,0	A	8	0,8,0	UPSTREAM	-	rna-XM_006591087.3
Chr11	InDel	11496741	A	ATT	A	15	15,0	ATT	10	0,10	UPSTREAM	-	rna-XM_006591087.3
Chr11	InDel	11497001	A	AT	A	13	13,0	AT	6	0,6	UPSTREAM	-	rna-XM_006591087.3
Chr11	SNP	11607017	T	C	T	11	11,0	T,C	25	19,6	DOWNSTREAM	-	rna-XM_014764055.2
Chr11	SNP	11607146	G	A	G	10	10,0	G,A	15	1,14	DOWNSTREAM	-	rna-XM_014764055.2
Chr11	SNP	11607603	G	A	A	9	0,9	G	13	13,0	DOWNSTREAM	-	rna-XM_014764055.2
Chr11	SNP	11607825	G	A	A	15	0,15	G	24	24,0	DOWNSTREAM	-	rna-XM_014764055.2
Chr11	SNP	11609504	A	C	C	15	0,15	A	8	8,0	DOWNSTREAM	-	rna-XM_014764055.2
Chr11	SNP	11609873	C	T	T	15	0,15	C	15	15,0	DOWNSTREAM	-	rna-XM_014764055.2
Chr11	SNP	11611114	G	A	A	24	0,24	G	19	19,0	DOWNSTREAM	-	rna-XM_014764055.2
Chr11	SNP	11611347	G	A	G	17	17,0	A	9	0,9	DOWNSTREAM	-	rna-XM_014764055.2
Chr11	SNP	11615408	G	A	A	16	0,16	G	16	16,0	UPSTREAM	-	rna-XM_014764055.2
Chr11	SNP	11618892	C	T	T	20	0,20	C	11	11,0	UPSTREAM	-	rna-XM_014764055.2
Chr11	InDel	11609824	CCG	C	C	12	0,12	CCG	14	14,0	DOWNSTREAM	-	rna-XM_014764055.2
Chr11	InDel	11615802	T	TA	TA	14	0,14	T	6	6,0	UPSTREAM	-	rna-XM_014764055.2
Chr11	InDel	11616175	TG	T	TG	13	13,0	T	11	0,11	UPSTREAM	-	rna-XM_014764055.2
Chr11	SNP	11627667	G	C	G	15	15,0	C	17	0,17	UPSTREAM	-	rna-XM_006591088.3
Chr11	SNP	11627693	G	A	A	18	0,18	G	18	18,0	UPSTREAM	-	rna-XM_006591088.3
Chr11	SNP	11630835	G	A	G	16	16,0	A	15	0,15	INTRON	-	rna-XM_006591088.3
Chr11	SNP	11631149	C	G	G	12	0,12	C	12	12,0	INTRON	-	rna-XM_006591088.3
Chr11	SNP	11631340	C	T	C	22	22,0	T	9	0,9	INTRON	-	rna-XM_006591088.3
Chr11	SNP	11635503	C	T	C	14	14,0	T	5	0,5	DOWNSTREAM	-	rna-XM_006591088.3
Chr11	SNP	11641005	G	C	G	12	12,0	C	12	0,12	DOWNSTREAM	-	rna-XM_003538174.3
Chr11	SNP	11642359	G	A	A	15	0,15	G	20	20,0	DOWNSTREAM	-	rna-XM_003538174.3
Chr11	SNP	11642920	A	G	A	14	14,0	G	16	0,16	DOWNSTREAM	-	rna-XM_003538174.3
Chr11	InDel	11640088	AT	A	AT	12	12,0	A	13	0,13	DOWNSTREAM	-	rna-XM_003538174.3
Chr11	InDel	11641011	T	TA	T	12	12,0	TA	12	0,12	DOWNSTREAM	-	rna-XM_003538174.3
Chr11	SNP	11652091	T	C	T	11	11,0	C	16	0,16	INTRON	-	rna-XM_003539171.3
Chr11	SNP	11652788	C	T	C	8	8,0	T	12	0,12	INTRON	-	rna-XM_003539171.3
Chr11	SNP	11658740	G	T	G	10	10,0	T	12	0,12	UPSTREAM	-	rna-XM_003539171.3
Chr11	SNP	11659400	A	T	A	11	11,0	T	16	0,16	UPSTREAM	-	rna-XM_003539171.3
Chr11	SNP	11659905	C	T	C	19	19,0	T	16	0,16	UPSTREAM	-	rna-XM_003539171.3
Chr11	SNP	11660595	G	A	A	11	0,11	G	20	20,0	UPSTREAM	-	rna-XM_003539171.3
Chr11	InDel	11647461	CA	C	CA	19	19,0	C	10	0,10	UTR_3_PRIME	-	rna-XM_003539171.3
Chr11	InDel	11648575	GGT	G	G	20	0,20	GGT	21	21,0	INTRON	-	rna-XM_003539171.3
Chr11	InDel	11655881	TGAC	T	TGAC	10	10,0	T	13	0,13	UTR_5_PRIME	-	rna-XM_003539171.3
Chr11	InDel	11659588	T	TAGCCAATCGTTTAA	T	15	15,0	TAGCCAATCGTTTAA	7	0,7	UPSTREAM	-	rna-XM_003539171.3
Chr11	SNP	11693486	G	A	A	17	0,17	G	15	15,0	DOWNSTREAM	-	rna-NM_001248830.2
Chr11	SNP	11693820	G	C	G	14	14,0	G,C	20	16,4	DOWNSTREAM	-	rna-NM_001248830.2
Chr11	SNP	11695803	C	G	C	18	18,0	G	11	0,11	DOWNSTREAM	-	rna-NM_001248830.2
Chr11	SNP	11696069	T	G	T	12	12,0	G	14	0,14	DOWNSTREAM	-	rna-NM_001248830.2
Chr11	SNP	11697022	T	C	T	15	15,0	C	13	0,13	DOWNSTREAM	-	rna-NM_001248830.2
Chr11	SNP	11697032	C	A	C	13	13,0	A	11	0,11	DOWNSTREAM	-	rna-NM_001248830.2
Chr11	InDel	11697823	GA	GAA,G	GA	12	12,0,0	GAA	7	0,7,0	DOWNSTREAM	-	rna-NM_001248830.2
Chr11	InDel	11700679	GA	GAA,G	GA	16	16,0,0	GAA	11	1,10,0	UPSTREAM	-	rna-NM_001248830.2
Chr11	InDel	11700938	TA	T	T	8	0,8	TA	11	11,0	UPSTREAM	-	rna-NM_001248830.2
Chr11	InDel	11702142	G	GA	G	12	12,0	GA	6	0,6	UPSTREAM	-	rna-NM_001248830.2
Chr11	InDel	11702456	TA	T	T	12	0,12	TA	19	19,0	UPSTREAM	-	rna-NM_001248830.2
Chr11	SNP	11724873	C	G	G	18	0,18	C	12	12,0	UPSTREAM	-	rna-XM_026124420.1
Chr11	SNP	11728943	A	T	A,T	12	2,10	T	9	0,9	UPSTREAM	-	rna-XM_026124420.1
Chr11	InDel	11728063	TA	T	T	15	0,15	TA	11	11,0	UPSTREAM	-	rna-XM_026124420.1
Chr11	InDel	11742927	GT	G	GT,G	11	2,9	G	19	0,19	DOWNSTREAM	-	rna-XM_026124420.1
Chr11	InDel	11743398	CGCGGAAGAACTTCT	C	C	12	0,12	CGCGGAAGAACTTCT	16	16,0	DOWNSTREAM	-	rna-XM_026124420.1
Chr11	InDel	11743811	CAATATTTTTGTAATAGTAACCATAATTAAATATGCATTA	C	C	6	0,6	CAATATTTTTGTAATAGTAACCATAATTAAATATGCATTA	5	5,0	DOWNSTREAM	-	rna-XM_026124420.1
Chr11	InDel	11744170	AATTAAATATGC	A	AATTAAATATGC	20	19,1	AATTAAATATGC,A	16	10,6	DOWNSTREAM	-	rna-XM_026124420.1
Chr11	SNP	11739992	G	T	T	12	0,12	G	13	13,0	INTRON	-	rna-XM_003538175.4
Chr11	SNP	11742454	G	A	A	9	0,9	G	8	8,0	UTR_3_PRIME	-	rna-XM_003538175.4
Chr11	SNP	11743379	G	A	A	12	0,12	G	13	13,0	DOWNSTREAM	-	rna-XM_026124420.1
Chr11	SNP	11745126	C	T	T	18	0,18	C	16	16,0	UPSTREAM	-	rna-XM_003539172.4
Chr11	SNP	11746913	T	C	C	13	0,13	T	14	14,0	UPSTREAM	-	rna-XM_003539172.4
Chr11	SNP	11748301	T	C	C	13	0,13	T	17	17,0	INTRON	-	rna-XM_003539172.4
Chr11	SNP	11750799	A	G	G	10	0,10	A	20	20,0	DOWNSTREAM	-	rna-XM_003539172.4
Chr11	SNP	11750935	G	A	G	19	19,0	G,A	15	2,13	DOWNSTREAM	-	rna-XM_003539172.4
Chr11	SNP	11753410	G	A	G	13	13,0	A	23	0,23	DOWNSTREAM	-	rna-XM_003539172.4
Chr11	SNP	11753503	G	C	C	18	0,18	G	17	17,0	DOWNSTREAM	-	rna-XM_003539172.4
Chr11	SNP	11753646	G	A	A	12	0,12	G	15	15,0	DOWNSTREAM	-	rna-XM_003539172.4
Chr11	SNP	11753744	A	G	A	15	15,0	A,G	20	17,3	DOWNSTREAM	-	rna-XM_003539172.4
Chr11	SNP	11753822	A	G	A	16	16,0	A,G	21	18,3	DOWNSTREAM	-	rna-XM_003539172.4
Chr11	SNP	11753840	A	G	A	16	16,0	A,G	27	21,6	DOWNSTREAM	-	rna-XM_003539172.4
Chr11	SNP	11753861	G	A	G	16	16,0	G,A	26	20,6	DOWNSTREAM	-	rna-XM_003539172.4
Chr11	SNP	11753870	G	T	G	17	17,0	G,T	28	21,7	DOWNSTREAM	-	rna-XM_003539172.4
Chr11	SNP	11753984	C	T	C	11	11,0	C,T	19	17,2	DOWNSTREAM	-	rna-XM_003539172.4
Chr11	SNP	11754008	T	C	T	13	13,0	T,C	19	17,2	DOWNSTREAM	-	rna-XM_003539172.4
Chr11	SNP	11754015	C	T	C	13	13,0	C,T	19	17,2	DOWNSTREAM	-	rna-XM_003539172.4
Chr11	InDel	11753957	G	GGT	G	13	13,0	G,GGT	22	16,6	DOWNSTREAM	-	rna-XM_003539172.4
Chr11	SNP	11771431	G	A	A	16	0,16	G	20	20,0	DOWNSTREAM	-	rna-XM_026124517.1
Chr11	SNP	11771608	G	T	G	6	6,0	G,T	15	13,2	DOWNSTREAM	-	rna-XM_026124517.1
Chr11	SNP	11772006	C	T	C	12	12,0	T	14	0,14	DOWNSTREAM	-	rna-XM_026124517.1
Chr11	SNP	11772869	C	A	A	14	0,14	C,A	17	9,8	DOWNSTREAM	-	rna-XM_026124517.1
Chr11	SNP	11773141	C	T	C	9	9,0	T	17	0,17	DOWNSTREAM	-	rna-XM_026124517.1
Chr11	SNP	11773834	T	C	T	12	12,0	T,C	17	14,3	DOWNSTREAM	-	rna-XM_026124517.1
Chr11	SNP	11777485	A	C	C	19	0,19	A,C	7	1,6	UPSTREAM	-	rna-XM_026124517.1
Chr11	SNP	11777685	C	T	T	16	0,16	C	15	15,0	UPSTREAM	-	rna-XM_026124517.1
Chr11	InDel	11777625	GAA	G,GA	G	15	0,15,0	GA	14	1,0,13	UPSTREAM	-	rna-XM_026124517.1
Chr11	SNP	11778872	C	T	C	13	13,0	T	16	0,16	DOWNSTREAM	-	rna-NM_001251188.2
Chr11	SNP	11779717	A	T	T	16	0,16	A	7	7,0	DOWNSTREAM	-	rna-NM_001251188.2
Chr11	SNP	11779897	A	T	T	10	0,10	A	17	17,0	UTR_3_PRIME	-	rna-NM_001251188.2
Chr11	InDel	11779433	CT	C	CT,C	11	2,9	CT	10	10,0	DOWNSTREAM	-	rna-NM_001251188.2
Chr11	InDel	11779641	GTTT	G,GTT	G	16	0,16,0	GTTT	7	7,0,0	DOWNSTREAM	-	rna-NM_001251188.2
Chr11	InDel	11781170	TG	T	T	6	0,6	TG	10	10,0	UPSTREAM	-	rna-NM_001251188.2
Chr11	SNP	11781285	G	A	A	5	0,5	G	11	11,0	UPSTREAM	-	rna-NM_001251185.3
Chr11	SNP	11782368	A	G	G	4	0,4	A	13	13,0	UTR_3_PRIME	-	rna-NM_001251185.3
Chr11	SNP	11782621	A	G	G	9	0,9	A	8	8,0	DOWNSTREAM	-	rna-NM_001251185.3
Chr11	SNP	11782754	C	T	T	22	0,22	C	6	6,0	DOWNSTREAM	-	rna-NM_001251185.3
Chr11	SNP	11782794	G	T	G	22	22,0	T	4	0,4	DOWNSTREAM	-	rna-NM_001251185.3
Chr11	SNP	11782930	T	C	C	13	0,13	T	10	10,0	DOWNSTREAM	-	rna-NM_001251185.3
Chr11	SNP	11783055	G	T	T	17	0,17	G	13	13,0	DOWNSTREAM	-	rna-NM_001251185.3
Chr11	SNP	11783071	A	G	A	13	13,0	G	16	0,16	DOWNSTREAM	-	rna-NM_001251185.3
Chr11	SNP	11783229	T	A	T	6	6,0	A	8	0,8	DOWNSTREAM	-	rna-NM_001251185.3
Chr11	SNP	11783319	G	C	C	6	0,6	G	6	6,0	DOWNSTREAM	-	rna-NM_001251185.3
Chr11	SNP	11783525	C	T	T	9	0,9	C	20	20,0	DOWNSTREAM	-	rna-NM_001251185.3
Chr11	SNP	11783675	A	C	C	17	0,17	A	19	19,0	DOWNSTREAM	-	rna-NM_001251185.3
Chr11	SNP	11783757	A	G	G	15	0,15	A	12	12,0	DOWNSTREAM	-	rna-NM_001251185.3
Chr11	SNP	11783799	G	A	A	15	0,15	G	15	15,0	DOWNSTREAM	-	rna-NM_001251185.3
Chr11	InDel	11782478	A	AT	AT	8	0,8	A	15	15,0	DOWNSTREAM	-	rna-NM_001251185.3
Chr11	InDel	11782637	TC	T	T	12	0,12	TC	12	12,0	DOWNSTREAM	-	rna-NM_001251185.3
Chr11	SNP	11784334	A	G	G	17	0,17	A	6	6,0	DOWNSTREAM	-	rna-XM_026124518.1
Chr11	SNP	11784675	G	T	T	12	0,12	G	14	14,0	DOWNSTREAM	-	rna-XM_026124518.1
Chr11	SNP	11785028	G	A	A	20	0,20	G	9	9,0	DOWNSTREAM	-	rna-XM_026124518.1
Chr11	SNP	11785197	C	T	C	9	9,0	T	15	0,15	DOWNSTREAM	-	rna-XM_026124518.1
Chr11	SNP	11785273	A	C	C	11	0,11	A	21	21,0	DOWNSTREAM	-	rna-XM_026124518.1
Chr11	SNP	11785423	G	A	G	10	10,0	A	20	0,20	DOWNSTREAM	-	rna-XM_026124518.1
Chr11	SNP	11785541	A	C	C	4	0,4	A	16	16,0	DOWNSTREAM	-	rna-XM_026124518.1
Chr11	SNP	11785680	G	T	T	6	0,6	G	14	14,0	DOWNSTREAM	-	rna-XM_026124518.1
Chr11	SNP	11785801	A	C	C	10	0,10	A	12	12,0	NON_SYNONYMOUS_CODING	Tgt/Ggt	rna-XM_026124518.1
Chr11	SNP	11785880	G	A	A	8	0,8	G	11	11,0	SYNONYMOUS_CODING	gaC/gaT	rna-XM_026124518.1
Chr11	SNP	11786131	G	A	G	15	15,0	A	15	0,15	INTRON	-	rna-XM_026124518.1
Chr11	SNP	11786273	C	A	A	9	0,9	C	9	9,0	INTRON	-	rna-XM_026124518.1
Chr11	SNP	11786296	G	T	T	9	0,9	G	10	10,0	INTRON	-	rna-XM_026124518.1
Chr11	SNP	11786403	C	G	G	17	0,17	C	8	8,0	NON_SYNONYMOUS_CODING	tGt/tCt	rna-XM_026124518.1
Chr11	SNP	11786577	G	A	A	13	0,13	G	7	7,0	INTRON	-	rna-XM_026124518.1
Chr11	SNP	11786851	T	C	T	14	14,0	C	16	0,16	INTRON	-	rna-XM_026124518.1
Chr11	SNP	11787080	T	C	C	12	0,12	T	13	13,0	NON_SYNONYMOUS_CODING	Aag/Gag	rna-XM_026124518.1
Chr11	SNP	11787804	C	T	T	13	0,13	C	15	15,0	INTRON	-	rna-XM_026124518.1
Chr11	SNP	11788997	T	C	C	14	0,14	T	6	6,0	INTRON	-	rna-XM_026124518.1
Chr11	SNP	11789058	T	C	C	16	0,16	T	7	7,0	INTRON	-	rna-XM_026124518.1
Chr11	SNP	11789085	C	T	C	18	18,0	T	8	0,8	INTRON	-	rna-XM_026124518.1
Chr11	SNP	11789127	T	C	C	21	0,21	T	8	8,0	INTRON	-	rna-XM_026124518.1
Chr11	SNP	11789440	C	T	C	15	15,0	T	9	0,9	INTRON	-	rna-XM_026124518.1
Chr11	SNP	11789608	T	C	C	12	0,12	T	15	15,0	INTRON	-	rna-XM_026124518.1
Chr11	SNP	11789619	C	A	A	11	0,11	C	16	16,0	INTRON	-	rna-XM_026124518.1
Chr11	SNP	11789700	C	T	C	11	11,0	T	19	0,19	INTRON	-	rna-XM_026124518.1
Chr11	SNP	11789722	C	T	T	10	0,10	C	15	15,0	INTRON	-	rna-XM_026124518.1
Chr11	SNP	11789844	A	G	G	13	0,13	A	13	13,0	INTRON	-	rna-XM_026124518.1
Chr11	SNP	11789964	C	T	T	12	0,12	C	14	14,0	NON_SYNONYMOUS_CODING	cGc/cAc	rna-XM_026124518.1
Chr11	SNP	11789975	G	T	G	11	11,0	T	12	0,12	SYNONYMOUS_CODING	gcC/gcA	rna-XM_026124518.1
Chr11	SNP	11789990	T	C	C	13	0,13	N	.	.	SYNONYMOUS_CODING	gaA/gaG	rna-XM_026124518.1
Chr11	SNP	11789999	C	T	C	13	13,0	T	14	0,14	SYNONYMOUS_CODING	caG/caA	rna-XM_026124518.1
Chr11	SNP	11790067	C	T	T	14	0,14	C	10	10,0	UPSTREAM	-	rna-XM_026124518.1
Chr11	InDel	11784850	T	TA	TA	12	0,12	T	9	9,0	DOWNSTREAM	-	rna-XM_026124518.1
Chr11	InDel	11788272	G	GA	GA	18	1,17	G	15	15,0	INTRON	-	rna-XM_026124518.1
Chr11	InDel	11789173	TAATGAA	T	TAATGAA	18	18,0	T	11	0,11	INTRON	-	rna-XM_026124518.1
Chr11	SNP	11790091	C	T	T	15	0,15	C	8	8,0	SYNONYMOUS_CODING	ctG/ctA	rna-XM_014763559.1
Chr11	SNP	11790162	C	T	T	17	0,17	C	14	14,0	NON_SYNONYMOUS_CODING	Gcc/Acc	rna-XM_014763559.1
Chr11	SNP	11790172	G	A	A	18	0,18	G	12	12,0	SYNONYMOUS_CODING	tcC/tcT	rna-XM_014763559.1
Chr11	SNP	11790402	T	C	C	15	0,15	T	21	21,0	INTRON	-	rna-XM_014763559.1
Chr11	SNP	11790545	G	A	G	14	14,0	A	14	0,14	INTRON	-	rna-XM_014763559.1
Chr11	SNP	11790554	G	T	T	13	0,13	G	16	16,0	INTRON	-	rna-XM_014763559.1
Chr11	SNP	11790653	T	C	C	11	0,11	T	11	11,0	INTRON	-	rna-XM_014763559.1
Chr11	SNP	11791313	C	T	T	9	0,9	C	8	8,0	UPSTREAM	-	rna-XM_014763559.1
Chr11	SNP	11791327	T	C	C	9	0,9	T	8	8,0	UPSTREAM	-	rna-XM_014763559.1
Chr11	SNP	11791446	G	A	A	11	0,11	G	10	10,0	UPSTREAM	-	rna-XM_014763559.1
Chr11	SNP	11791503	T	C	C	13	0,13	T	14	14,0	UPSTREAM	-	rna-XM_014763559.1
Chr11	SNP	11791708	T	G	G	15	0,15	T	15	15,0	UPSTREAM	-	rna-XM_014763559.1
Chr11	SNP	11791946	G	A	A	15	0,15	G	8	8,0	UPSTREAM	-	rna-XM_014763559.1
Chr11	SNP	11792000	A	T	T	12	0,12	A	9	9,0	UPSTREAM	-	rna-XM_014763559.1
Chr11	SNP	11792480	T	G	G	11	0,11	T	5	5,0	UPSTREAM	-	rna-XM_014763559.1
Chr11	SNP	11792888	A	G	G	8	0,8	A	13	13,0	UPSTREAM	-	rna-XM_014763559.1
Chr11	SNP	11792937	C	T	C	6	6,0	T	15	0,15	UPSTREAM	-	rna-XM_014763559.1
Chr11	SNP	11792966	T	C	T	9	9,0	C	18	0,18	UPSTREAM	-	rna-XM_014763559.1
Chr11	SNP	11793074	G	A	A	10	0,10	G	9	9,0	UPSTREAM	-	rna-XM_014763559.1
Chr11	SNP	11793838	C	A	C	17	17,0	A	10	0,10	UPSTREAM	-	rna-XM_014763559.1
Chr11	SNP	11794088	G	A	A	13	0,13	G	16	16,0	UPSTREAM	-	rna-XM_014763559.1
Chr11	SNP	11794204	A	G	G	9	0,9	A	15	15,0	UPSTREAM	-	rna-XM_014763559.1
Chr11	SNP	11794216	T	C	C	11	0,11	T	13	13,0	UPSTREAM	-	rna-XM_014763559.1
Chr11	SNP	11794314	G	A	G,A	19	17,2	G	22	21,1	UPSTREAM	-	rna-XM_014763559.1
Chr11	SNP	11794539	T	C	T	21	20,1	T,C	10	8,2	UPSTREAM	-	rna-XM_014763559.1
Chr11	SNP	11794552	G	C	G	20	19,1	G,C	10	8,2	UPSTREAM	-	rna-XM_014763559.1
Chr11	SNP	11795389	G	T	T	4	0,4	G	16	16,0	UPSTREAM	-	rna-XM_014763559.1
Chr11	SNP	11795445	G	T	T	5	0,5	G	18	18,0	UPSTREAM	-	rna-XM_014763559.1
Chr11	SNP	11795547	T	A	A	7	0,7	T	22	22,0	UPSTREAM	-	rna-XM_014763559.1
Chr11	SNP	11795585	A	T	T	11	0,11	A	20	20,0	UPSTREAM	-	rna-XM_014763559.1
Chr11	SNP	11795662	G	A	G	16	16,0	A	15	0,15	UPSTREAM	-	rna-XM_014763559.1
Chr11	InDel	11791607	T	TA	TA	14	0,14	T	15	15,0	UPSTREAM	-	rna-XM_014763559.1
Chr11	InDel	11791901	AT	A	A	12	0,12	AT	11	9,0	UPSTREAM	-	rna-XM_014763559.1
Chr11	InDel	11793764	TTTA	T	TTTA	15	15,0	T	10	0,10	UPSTREAM	-	rna-XM_014763559.1
Chr11	InDel	11794403	T	TTA	T,TTA	15	10,5	T	25	25,0	UPSTREAM	-	rna-XM_014763559.1
Chr11	InDel	11795631	TATAG	T	T	12	0,12	TATAG	18	18,0	UPSTREAM	-	rna-XM_014763559.1
Chr11	SNP	11802031	G	A	N	.	.	G	8	8,0	UPSTREAM	-	rna-XM_006591091.2
Chr11	SNP	11802255	G	A	N	.	.	A	8	0,8	UPSTREAM	-	rna-XM_006591091.2
Chr11	SNP	11802396	C	T	N	.	.	C	11	11,0	UPSTREAM	-	rna-XM_006591091.2
Chr11	SNP	11802553	T	C	N	.	.	C	19	0,19	UPSTREAM	-	rna-XM_006591091.2
Chr11	SNP	11802723	G	A	N	.	.	G	17	17,0	UPSTREAM	-	rna-XM_006591091.2
Chr11	SNP	11802760	C	A	N	.	.	C	17	17,0	UPSTREAM	-	rna-XM_006591091.2
Chr11	SNP	11802803	G	T	N	.	.	T	15	0,15	UPSTREAM	-	rna-XM_006591091.2
Chr11	SNP	11803158	T	C	N	.	.	T	10	10,0	UPSTREAM	-	rna-XM_006591091.2
Chr11	SNP	11804831	A	C	A	10	10,0	C	17	0,17	UPSTREAM	-	rna-XM_006591091.2
Chr11	SNP	11805228	G	A	G	26	26,0	G,A	20	16,4	UPSTREAM	-	rna-XM_006591091.2
Chr11	SNP	11805240	C	T	C	26	26,0	C,T	18	15,3	UPSTREAM	-	rna-XM_006591091.2
Chr11	SNP	11805323	G	A	A	21	1,20	G	16	16,0	UPSTREAM	-	rna-XM_006591091.2
Chr11	SNP	11805563	A	G	G	15	0,15	A	13	13,0	UPSTREAM	-	rna-XM_006591091.2
Chr11	SNP	11805606	A	G	G	20	0,20	A	17	17,0	UPSTREAM	-	rna-XM_006591091.2
Chr11	SNP	11805740	A	T	T	12	0,12	A	15	15,0	UPSTREAM	-	rna-XM_006591091.2
Chr11	SNP	11805785	A	C	C	11	0,11	A	20	20,0	UPSTREAM	-	rna-XM_006591091.2
Chr11	SNP	11805805	T	G	G	10	0,10	T	20	20,0	UPSTREAM	-	rna-XM_006591091.2
Chr11	SNP	11805825	C	T	T	10	0,10	C	17	17,0	UPSTREAM	-	rna-XM_006591091.2
Chr11	SNP	11805978	A	G	G	9	0,9	A	14	14,0	UPSTREAM	-	rna-XM_006591091.2
Chr11	SNP	11806015	G	A	A	8	0,8	G	19	19,0	UPSTREAM	-	rna-XM_006591091.2
Chr11	SNP	11806102	G	A	G	9	9,0	A	22	0,22	UPSTREAM	-	rna-XM_006591091.2
Chr11	SNP	11806114	C	G	G	9	0,9	C	20	20,0	UPSTREAM	-	rna-XM_006591091.2
Chr11	SNP	11806127	A	C	C	9	0,9	A	17	17,0	UPSTREAM	-	rna-XM_006591091.2
Chr11	SNP	11806244	T	C	C	11	0,11	N	.	.	UPSTREAM	-	rna-XM_006591091.2
Chr11	SNP	11807030	C	T	C	5	5,0	T	11	0,11	UTR_5_PRIME	-	rna-XM_006591091.2
Chr11	SNP	11807569	G	T	T	15	0,15	G	15	15,0	INTRON	-	rna-XM_006591091.2
Chr11	SNP	11808005	G	A	G	18	18,0	A	23	0,23	INTRON	-	rna-XM_006591091.2
Chr11	SNP	11808201	C	T	T	13	0,13	C	7	7,0	INTRON	-	rna-XM_006591091.2
Chr11	SNP	11808265	A	T	A	12	12,0	T	8	0,8	INTRON	-	rna-XM_006591091.2
Chr11	SNP	11808300	G	T	T	9	0,9	G	8	8,0	INTRON	-	rna-XM_006591091.2
Chr11	SNP	11808435	G	A	G	19	19,0	A	12	0,12	INTRON	-	rna-XM_006591091.2
Chr11	SNP	11808607	G	A	G	16	16,0	A	7	0,7	INTRON	-	rna-XM_006591091.2
Chr11	SNP	11809003	C	T	C	8	8,0	T	16	0,16	INTRON	-	rna-XM_006591091.2
Chr11	SNP	11809048	G	A	G	7	7,0	A	16	0,16	SPLICE_SITE_REGION	-	rna-XM_006591091.2
Chr11	SNP	11809455	G	A	G	21	21,0	A	6	0,6	INTRON	-	rna-XM_006591091.2
Chr11	SNP	11809468	G	T	G	17	17,0	T	8	0,8	SPLICE_SITE_REGION	-	rna-XM_006591091.2
Chr11	SNP	11809522	G	A	A	24	0,24	G	8	8,0	NON_SYNONYMOUS_CODING	Gcc/Acc	rna-XM_006591091.2
Chr11	SNP	11809631	T	A	A	25	0,25	T	3	3,0	INTRON	-	rna-XM_006591091.2
Chr11	SNP	11809694	G	A	G	17	17,0	A	10	0,10	INTRON	-	rna-XM_006591091.2
Chr11	SNP	11809823	C	T	C	13	13,0	T	19	0,19	INTRON	-	rna-XM_006591091.2
Chr11	SNP	11809861	T	A	A	10	0,10	T	20	20,0	INTRON	-	rna-XM_006591091.2
Chr11	SNP	11809870	T	G	T	10	10,0	G	21	0,21	INTRON	-	rna-XM_006591091.2
Chr11	SNP	11810032	G	A	G	4	4,0	A	22	0,22	INTRON	-	rna-XM_006591091.2
Chr11	SNP	11810403	A	T	A	13	13,0	T	8	0,8	INTRON	-	rna-XM_006591091.2
Chr11	SNP	11810493	A	G	A	10	10,0	G	9	0,9	NON_SYNONYMOUS_CODING	Act/Gct	rna-XM_006591091.2
Chr11	SNP	11810735	G	A	A	14	0,14	N	.	.	UTR_3_PRIME	-	rna-XM_006591091.2
Chr11	SNP	11810892	G	A	G	15	15,0	A	8	0,8	DOWNSTREAM	-	rna-XM_006591091.2
Chr11	SNP	11810959	T	C	T	10	10,0	C	8	0,8	DOWNSTREAM	-	rna-XM_006591091.2
Chr11	SNP	11811039	G	A	A	17	0,17	G	12	12,0	DOWNSTREAM	-	rna-XM_006591091.2
Chr11	SNP	11811079	A	T	T	16	0,16	A	16	16,0	DOWNSTREAM	-	rna-XM_006591091.2
Chr11	SNP	11811182	G	T	G	16	16,0	T	21	0,21	DOWNSTREAM	-	rna-XM_006591091.2
Chr11	SNP	11811263	T	C	T	17	17,0	C	20	0,20	DOWNSTREAM	-	rna-XM_006591091.2
Chr11	SNP	11811318	G	A	G	15	15,0	A	14	0,14	DOWNSTREAM	-	rna-XM_006591091.2
Chr11	SNP	11811331	G	A	G	15	15,0	A	14	0,14	DOWNSTREAM	-	rna-XM_006591091.2
Chr11	SNP	11811345	G	A	G	16	16,0	A	17	0,17	DOWNSTREAM	-	rna-XM_006591091.2
Chr11	SNP	11811365	G	A	A	18	0,18	G	13	13,0	DOWNSTREAM	-	rna-XM_006591091.2
Chr11	SNP	11811642	C	G	C	15	15,0	G	10	0,10	DOWNSTREAM	-	rna-XM_006591091.2
Chr11	SNP	11813668	C	T	C,T	17	14,3	C	15	15,0	DOWNSTREAM	-	rna-XM_006591091.2
Chr11	SNP	11813687	G	A	G,A	21	16,5	G	16	16,0	DOWNSTREAM	-	rna-XM_006591091.2
Chr11	SNP	11813702	T	G,A	T,A	20	14,0,6	T	15	14,1,0	DOWNSTREAM	-	rna-XM_006591091.2
Chr11	SNP	11813722	G	A	G,A	19	13,6	G	18	18,0	DOWNSTREAM	-	rna-XM_006591091.2
Chr11	SNP	11815087	A	G	G	6	0,6	N	.	.	DOWNSTREAM	-	rna-XM_006591091.2
Chr11	InDel	11802852	AT	A	N	.	.	A	15	1,14	UPSTREAM	-	rna-XM_006591091.2
Chr11	InDel	11803305	AT	A,ATTTT	N	.	.	A	17	0,17,0	UPSTREAM	-	rna-XM_006591091.2
Chr11	InDel	11805218	AATTT	A	AATTT	28	28,0	AATTT,A	20	16,4	UPSTREAM	-	rna-XM_006591091.2
Chr11	InDel	11806258	TTAAAGCCCTCACCACCAGTTCTTACTAC	T	TTAAAGCCCTCACCACCAGTTCTTACTAC	11	11,0	T	16	0,16	UPSTREAM	-	rna-XM_006591091.2
Chr11	InDel	11806551	GT	G	G	15	0,15	GT	12	12,0	UPSTREAM	-	rna-XM_006591091.2
Chr11	InDel	11807302	A	AT	A	16	16,0	AT	11	0,11	INTRON	-	rna-XM_006591091.2
Chr11	InDel	11807509	CAT	C	CAT	17	17,0	C	11	0,11	INTRON	-	rna-XM_006591091.2
Chr11	InDel	11809194	TCA	T	T	14	0,14	TCA	16	16,0	INTRON	-	rna-XM_006591091.2
Chr11	InDel	11810013	TAAAA	T,TA	TAAAA	4	4,0,0	T	22	0,22,0	INTRON	-	rna-XM_006591091.2
Chr11	InDel	11810338	T	TTTG	T	10	10,0	TTTG	10	0,10	INTRON	-	rna-XM_006591091.2
Chr11	InDel	11811728	TAAAAGAG	T	TAAAAGAG	9	9,0	T	11	0,11	DOWNSTREAM	-	rna-XM_006591091.2
Chr11	InDel	11812331	AATATATATATATATATATATATAT	AAT,A	AAT	6	0,6,0	N	.	.	DOWNSTREAM	-	rna-XM_006591091.2
Chr11	InDel	11812390	A	AT	AT	9	0,9	A	2	2,0	DOWNSTREAM	-	rna-XM_006591091.2
Chr11	InDel	11813205	A	AGAT	A	11	11,0	AGAT	17	0,17	DOWNSTREAM	-	rna-XM_006591091.2
Chr11	InDel	11813298	TTTTCAAAATATTATTCA	T	TTTTCAAAATATTATTCA	4	4,0	T	15	0,15	DOWNSTREAM	-	rna-XM_006591091.2
Chr11	SNP	11819547	A	G	A	13	13,0	G	12	0,12	DOWNSTREAM	-	rna-XM_006591092.3
Chr11	SNP	11819989	G	A	G	15	15,0	A	12	0,12	DOWNSTREAM	-	rna-XM_006591092.3
Chr11	SNP	11820112	T	G	T	18	18,0	G	9	0,9	DOWNSTREAM	-	rna-XM_006591092.3
Chr11	SNP	11820168	C	T	C	15	15,0	T	8	0,8	DOWNSTREAM	-	rna-XM_006591092.3
Chr11	SNP	11820504	G	A	G	9	9,0	A	11	0,11	DOWNSTREAM	-	rna-XM_006591092.3
Chr11	SNP	11820510	A	G	A	12	12,0	G	11	0,11	DOWNSTREAM	-	rna-XM_006591092.3
Chr11	SNP	11820525	G	C	G	13	13,0	C	9	0,9	DOWNSTREAM	-	rna-XM_006591092.3
Chr11	SNP	11820895	G	C	G	16	16,0	C	11	0,11	DOWNSTREAM	-	rna-XM_006591092.3
Chr11	SNP	11820972	T	C	T	10	10,0	C	8	0,8	DOWNSTREAM	-	rna-XM_006591092.3
Chr11	SNP	11828564	C	A	A	11	0,11	C	13	13,0	UPSTREAM	-	rna-XM_006591092.3
Chr11	SNP	11828881	A	G	G	12	0,12	A	13	13,0	UPSTREAM	-	rna-XM_006591092.3
Chr11	SNP	11828998	T	C	T	11	11,0	C	11	0,11	UPSTREAM	-	rna-XM_006591092.3
Chr11	SNP	11829067	T	A	A	13	0,13	T	8	8,0	UPSTREAM	-	rna-XM_006591092.3
Chr11	SNP	11829233	T	C	T	6	6,0	C	9	0,9	UPSTREAM	-	rna-XM_006591092.3
Chr11	SNP	11829574	A	C	A	6	6,0	C	8	0,8	UPSTREAM	-	rna-XM_006591092.3
Chr11	SNP	11830521	A	G	A	20	20,0	G	14	0,14	UPSTREAM	-	rna-XM_006591092.3
Chr11	SNP	11830547	A	C	A	17	17,0	C	14	0,14	UPSTREAM	-	rna-XM_006591092.3
Chr11	InDel	11821620	C	CTATAA	CTATAA	7	0,7	N	.	.	DOWNSTREAM	-	rna-XM_006591092.3
Chr11	InDel	11828715	AT	A	A	21	0,21	AT	10	10,0	UPSTREAM	-	rna-XM_006591092.3
Chr11	InDel	11829371	TC	T	N	.	.	T	8	0,8	UPSTREAM	-	rna-XM_006591092.3
Chr11	InDel	11829405	TTATATATATATATATATATATATATATATATATATATATATATATATATA	T	N	.	.	T	8	0,8	UPSTREAM	-	rna-XM_006591092.3
Chr11	SNP	11838185	G	A	A	9	0,9	G	9	9,0	UPSTREAM	-	rna-XM_003539177.4
Chr11	SNP	11838531	C	T	T	17	0,17	C	17	17,0	UPSTREAM	-	rna-XM_003539177.4
Chr11	SNP	11838954	C	T	C	21	21,0	T	12	0,12	UPSTREAM	-	rna-XM_003539177.4
Chr11	SNP	11839267	C	T	T	20	0,20	C	15	15,0	UPSTREAM	-	rna-XM_003539177.4
Chr11	SNP	11840065	C	T	C	11	11,0	T	9	0,9	UPSTREAM	-	rna-XM_003539177.4
Chr11	SNP	11840123	A	T	T	13	0,13	A	11	11,0	UPSTREAM	-	rna-XM_003539177.4
Chr11	SNP	11840713	G	A	A	16	0,16	G	10	10,0	UPSTREAM	-	rna-XM_003539177.4
Chr11	SNP	11841149	A	C	A	16	16,0	C	15	0,15	UPSTREAM	-	rna-XM_003539177.4
Chr11	SNP	11841588	A	T	T	11	0,11	A	6	6,0	UPSTREAM	-	rna-XM_003539177.4
Chr11	SNP	11843081	C	T	C	7	7,0	T	15	0,15	SYNONYMOUS_CODING	acC/acT	rna-XM_003539177.4
Chr11	SNP	11847016	T	A	T	14	14,0	A	17	0,17	DOWNSTREAM	-	rna-XM_003539177.4
Chr11	SNP	11847198	A	C	A	24	24,0	C	14	0,14	DOWNSTREAM	-	rna-XM_003539177.4
Chr11	SNP	11847590	C	A	C	11	11,0	A	16	0,16	DOWNSTREAM	-	rna-XM_003539177.4
Chr11	SNP	11848685	G	T	G	16	16,0	T	15	0,15	DOWNSTREAM	-	rna-XM_003539177.4
Chr11	SNP	11850840	G	A	G	16	16,0	A	11	0,11	DOWNSTREAM	-	rna-XM_003539177.4
Chr11	InDel	11839305	T	TA	TA	20	0,20	T	13	13,0	UPSTREAM	-	rna-XM_003539177.4
Chr11	InDel	11839622	T	TA	T	10	10,0	TA	9	0,9	UPSTREAM	-	rna-XM_003539177.4
Chr11	InDel	11840531	C	CA	CA	12	0,12	C	14	14,0	UPSTREAM	-	rna-XM_003539177.4
Chr11	InDel	11841389	G	GTTT,GTTTT	GTTT	5	0,5,0	G	17	17,0,0	UPSTREAM	-	rna-XM_003539177.4
Chr11	InDel	11841672	GAGAAATATATATATATATATATATATATATATATATATATATATATATATATATATATATAT	GAT,G,GATATATATATATATATATATATATATATATATATATATATATATATATATATATATAT	G	8	0,0,8,0	GAGAAATATATATATATATATATATATATATATATATATATATATATATATATATATATATAT	3	3,0,0,0	UPSTREAM	-	rna-XM_003539177.4
Chr11	InDel	11842417	TA	T	T	2	0,2	TA	1	1,0	UPSTREAM	-	rna-XM_003539177.4
Chr11	InDel	11843260	CTT	CTTT,C	CTTT	11	1,10,0	C	11	0,0,11	INTRON	-	rna-XM_003539177.4
Chr11	InDel	11844852	ATT	AT,A	AT	8	0,8,0	A	7	0,0,7	INTRON	-	rna-XM_003539177.4
Chr11	InDel	11848075	T	TG	TG	13	0,13	T	16	16,0	DOWNSTREAM	-	rna-XM_003539177.4
Chr11	SNP	11852885	G	C	G	15	15,0	C	24	0,24	DOWNSTREAM	-	rna-XM_006591094.3
Chr11	SNP	11852932	C	A	C	15	15,0	A	22	0,22	DOWNSTREAM	-	rna-XM_006591094.3
Chr11	SNP	11853126	A	T	A	8	8,0	T	13	0,13	DOWNSTREAM	-	rna-XM_006591094.3
Chr11	SNP	11853258	A	G	A	13	13,0	G	14	0,14	DOWNSTREAM	-	rna-XM_006591094.3
Chr11	SNP	11853275	G	A	G	12	12,0	A	13	0,13	DOWNSTREAM	-	rna-XM_006591094.3
Chr11	SNP	11854123	T	A	A	15	1,14	N	.	.	DOWNSTREAM	-	rna-XM_006591094.3
Chr11	SNP	11855703	T	C	T	20	20,0	C	13	0,13	DOWNSTREAM	-	rna-XM_006591094.3
Chr11	SNP	11855833	T	C	T	18	18,0	C	17	0,17	DOWNSTREAM	-	rna-XM_006591094.3
Chr11	SNP	11855897	T	C	T	19	19,0	C	18	0,18	DOWNSTREAM	-	rna-XM_006591094.3
Chr11	SNP	11855919	C	T	C	18	18,0	T	15	0,15	DOWNSTREAM	-	rna-XM_006591094.3
Chr11	SNP	11855933	C	A	C	20	20,0	A	17	0,17	DOWNSTREAM	-	rna-XM_006591094.3
Chr11	SNP	11855964	G	A	G	16	16,0	A	20	0,20	DOWNSTREAM	-	rna-XM_006591094.3
Chr11	SNP	11855989	T	C	T	16	16,0	C	19	0,19	DOWNSTREAM	-	rna-XM_006591094.3
Chr11	SNP	11856066	G	A	G	13	13,0	A	16	0,16	DOWNSTREAM	-	rna-XM_006591094.3
Chr11	SNP	11856106	T	C	T	12	12,0	C	14	0,14	DOWNSTREAM	-	rna-XM_006591094.3
Chr11	SNP	11856125	A	G	A	13	13,0	G	14	0,14	DOWNSTREAM	-	rna-XM_006591094.3
Chr11	SNP	11856202	G	A	G	16	16,0	A	18	0,18	DOWNSTREAM	-	rna-XM_006591094.3
Chr11	SNP	11856211	T	C	T	16	16,0	C	14	0,14	DOWNSTREAM	-	rna-XM_006591094.3
Chr11	SNP	11856348	T	C	T	13	13,0	C	9	0,9	DOWNSTREAM	-	rna-XM_006591094.3
Chr11	SNP	11856354	G	T	G	13	13,0	T	11	0,11	DOWNSTREAM	-	rna-XM_006591094.3
Chr11	SNP	11856365	G	A	G	14	14,0	A	11	0,11	DOWNSTREAM	-	rna-XM_006591094.3
Chr11	SNP	11856493	T	G	T	14	14,0	G	14	0,14	DOWNSTREAM	-	rna-XM_006591094.3
Chr11	SNP	11856588	C	T	C	9	9,0	T	10	0,10	DOWNSTREAM	-	rna-XM_006591094.3
Chr11	SNP	11856596	T	A	T	9	9,0	A	10	0,10	DOWNSTREAM	-	rna-XM_006591094.3
Chr11	SNP	11856641	G	A	G	6	6,0	A	9	0,9	DOWNSTREAM	-	rna-XM_006591094.3
Chr11	SNP	11856704	A	C	A	10	10,0	C	11	0,11	DOWNSTREAM	-	rna-XM_006591094.3
Chr11	SNP	11856717	T	A	T	10	10,0	A	12	0,12	DOWNSTREAM	-	rna-XM_006591094.3
Chr11	SNP	11856821	A	G	A	12	12,0	G	18	0,18	DOWNSTREAM	-	rna-XM_006591094.3
Chr11	SNP	11856916	G	T	G	15	15,0	T	18	0,18	DOWNSTREAM	-	rna-XM_006591094.3
Chr11	SNP	11857031	A	C	A	16	16,0	C	8	0,8	DOWNSTREAM	-	rna-XM_006591094.3
Chr11	SNP	11857394	T	C	T	7	7,0	C	9	0,9	DOWNSTREAM	-	rna-XM_006591094.3
Chr11	SNP	11857435	C	T	C	5	5,0	T	15	0,15	DOWNSTREAM	-	rna-XM_006591094.3
Chr11	SNP	11857478	A	T	A	9	9,0	T	16	0,16	DOWNSTREAM	-	rna-XM_006591094.3
Chr11	SNP	11857496	G	A	G	13	13,0	A	22	0,22	DOWNSTREAM	-	rna-XM_006591094.3
Chr11	SNP	11857575	G	C	G	19	19,0	C	12	0,12	DOWNSTREAM	-	rna-XM_006591094.3
Chr11	SNP	11857597	T	C	T	20	20,0	C	13	0,13	DOWNSTREAM	-	rna-XM_006591094.3
Chr11	SNP	11857609	A	G	A	17	17,0	G	12	0,12	DOWNSTREAM	-	rna-XM_006591094.3
Chr11	SNP	11857663	C	T	C	15	15,0	T	2	0,2	DOWNSTREAM	-	rna-XM_006591094.3
Chr11	SNP	11857723	C	T	C	18	18,0	T	7	0,7	DOWNSTREAM	-	rna-XM_006591094.3
Chr11	SNP	11857796	G	A	G	20	20,0	A	15	0,15	UTR_3_PRIME	-	rna-XM_006591094.3
Chr11	SNP	11858142	C	T	C	14	14,0	T	21	0,21	NON_SYNONYMOUS_CODING	cGa/cAa	rna-XM_006591094.3
Chr11	SNP	11858153	C	T	C	14	14,0	T	20	0,20	SYNONYMOUS_CODING	gaG/gaA	rna-XM_006591094.3
Chr11	SNP	11858262	A	G	A	11	11,0	G	16	0,16	INTRON	-	rna-XM_006591094.3
Chr11	SNP	11858276	C	T	C	11	11,0	T	15	0,15	INTRON	-	rna-XM_006591094.3
Chr11	SNP	11858369	G	A	G	12	12,0	A	13	0,13	INTRON	-	rna-XM_006591094.3
Chr11	SNP	11858387	A	T	A	14	14,0	T	13	0,13	INTRON	-	rna-XM_006591094.3
Chr11	SNP	11858399	T	C	T	14	14,0	C	15	0,15	INTRON	-	rna-XM_006591094.3
Chr11	SNP	11858423	G	A	G	16	16,0	A	17	0,17	INTRON	-	rna-XM_006591094.3
Chr11	SNP	11858448	T	C	T	16	16,0	C	17	0,17	INTRON	-	rna-XM_006591094.3
Chr11	SNP	11858496	G	A	G	17	17,0	A	16	0,16	INTRON	-	rna-XM_006591094.3
Chr11	SNP	11858522	T	C	T	17	17,0	C	15	0,15	INTRON	-	rna-XM_006591094.3
Chr11	SNP	11858545	A	T	A	16	16,0	T	13	0,13	INTRON	-	rna-XM_006591094.3
Chr11	SNP	11858591	T	C	T	16	16,0	C	9	0,9	INTRON	-	rna-XM_006591094.3
Chr11	SNP	11858598	C	T	C	17	17,0	T	9	0,9	INTRON	-	rna-XM_006591094.3
Chr11	SNP	11858662	C	A	C	14	14,0	A	10	0,10	INTRON	-	rna-XM_006591094.3
Chr11	SNP	11858753	T	C	T	12	12,0	C	18	0,18	INTRON	-	rna-XM_006591094.3
Chr11	SNP	11860413	T	C	T	16	16,0	C	19	0,19	INTRON	-	rna-XM_006591094.3
Chr11	SNP	11860509	C	T	C	18	18,0	T	17	0,17	INTRON	-	rna-XM_006591094.3
Chr11	SNP	11860866	A	C	A	11	11,0	C	14	0,14	INTRON	-	rna-XM_006591094.3
Chr11	SNP	11860872	G	A	G	13	13,0	A	14	0,14	INTRON	-	rna-XM_006591094.3
Chr11	SNP	11860899	A	G	A	12	12,0	G	14	0,14	INTRON	-	rna-XM_006591094.3
Chr11	SNP	11861062	T	A	T	11	11,0	A	15	0,15	INTRON	-	rna-XM_006591094.3
Chr11	SNP	11861668	C	T	C	12	12,0	T	8	0,8	UPSTREAM	-	rna-XM_006591094.3
Chr11	SNP	11862286	G	T	G	8	8,0	T	13	0,13	UPSTREAM	-	rna-XM_006591094.3
Chr11	SNP	11862762	G	A	G	12	12,0	A	8	0,8	UPSTREAM	-	rna-XM_006591094.3
Chr11	SNP	11863277	G	A	G	16	16,0	A	12	0,12	UPSTREAM	-	rna-XM_006591094.3
Chr11	SNP	11863751	A	C	A	13	13,0	C	23	0,23	UPSTREAM	-	rna-XM_006591094.3
Chr11	SNP	11863809	A	G	A	4	4,0	G	10	0,10	UPSTREAM	-	rna-XM_006591094.3
Chr11	SNP	11865262	G	A	G	8	8,0	A	14	0,14	UPSTREAM	-	rna-XM_006591094.3
Chr11	SNP	11865556	G	A	G	12	12,0	A	20	0,20	UPSTREAM	-	rna-XM_006591094.3
Chr11	SNP	11865858	A	C	A	13	13,0	C	13	0,13	UPSTREAM	-	rna-XM_006591094.3
Chr11	SNP	11866439	C	A	C	10	10,0	A	9	0,9	UPSTREAM	-	rna-XM_006591094.3
Chr11	InDel	11855802	ACTT	A	ACTT	18	18,0	A	17	0,17	DOWNSTREAM	-	rna-XM_006591094.3
Chr11	InDel	11855869	T	TA	T	21	21,0	TA	15	1,14	DOWNSTREAM	-	rna-XM_006591094.3
Chr11	InDel	11856034	A	AT	A	16	16,0	AT	13	0,13	DOWNSTREAM	-	rna-XM_006591094.3
Chr11	InDel	11856146	TAACTGAAC	T	TAACTGAAC	13	13,0	T	13	0,13	DOWNSTREAM	-	rna-XM_006591094.3
Chr11	InDel	11856486	A	AT	AT	14	0,14	N	.	.	DOWNSTREAM	-	rna-XM_006591094.3
Chr11	InDel	11856527	A	AT	A	10	10,0	AT	10	0,10	DOWNSTREAM	-	rna-XM_006591094.3
Chr11	InDel	11856864	A	ATTT	A	13	13,0	ATTT	16	0,13	DOWNSTREAM	-	rna-XM_006591094.3
Chr11	InDel	11857534	C	CAATTTAGT	C	16	16,0	CAATTTAGT	18	0,18	DOWNSTREAM	-	rna-XM_006591094.3
Chr11	InDel	11857739	TAG	T	TAG	17	17,0	T	7	0,7	DOWNSTREAM	-	rna-XM_006591094.3
Chr11	InDel	11858332	GTTT	GTTTT,GTTTTT,G	GTTTT	7	0,7,0,0	G	12	0,0,0,12	INTRON	-	rna-XM_006591094.3
Chr11	InDel	11858474	TA	T	TA	14	14,0	T	16	0,16	INTRON	-	rna-XM_006591094.3
Chr11	InDel	11859043	A	AAG	A	15	15,0	AAG	9	0,9	INTRON	-	rna-XM_006591094.3
Chr11	InDel	11860497	TTC	T	TTC	17	17,0	T	18	0,18	INTRON	-	rna-XM_006591094.3
Chr11	InDel	11860620	A	AAAAAAT	A	16	16,0	AAAAAAT	14	0,14	INTRON	-	rna-XM_006591094.3
Chr11	InDel	11860653	A	AG	A	14	14,0	AG	17	0,17	INTRON	-	rna-XM_006591094.3
Chr11	InDel	11860970	A	AG	AG	12	0,12	A	11	11,0	INTRON	-	rna-XM_006591094.3
Chr11	InDel	11861056	C	CAA	C	11	11,0	CAA	15	0,15	INTRON	-	rna-XM_006591094.3
Chr11	InDel	11861563	GTATA	GTA,G	GTA	16	0,16,0	GTATA	1	0,0,0	UTR_5_PRIME	-	rna-XM_006591094.3
Chr11	InDel	11862701	A	AT	AT	11	0,11	A	9	9,0	UPSTREAM	-	rna-XM_006591094.3
Chr11	InDel	11862782	G	GTT	G	15	15,0	GTT	8	0,8	UPSTREAM	-	rna-XM_006591094.3
Chr11	InDel	11863686	A	AATAAGT	A	11	11,0	AATAAGT	20	0,20	UPSTREAM	-	rna-XM_006591094.3
Chr11	InDel	11863734	T	TC	T	11	11,0	TC	26	0,26	UPSTREAM	-	rna-XM_006591094.3
Chr11	InDel	11863862	TCA	T	N	.	.	T	2	0,2	UPSTREAM	-	rna-XM_006591094.3
Chr11	InDel	11864571	AT	A	AT	17	17,0	A	13	0,13	UPSTREAM	-	rna-XM_006591094.3
Chr11	InDel	11865917	AT	A	A	14	0,14	AT	12	12,0	UPSTREAM	-	rna-XM_006591094.3
Chr11	SNP	11868983	G	A	G	21	21,0	A	13	0,13	UPSTREAM	-	rna-XM_006591558.1
Chr11	SNP	11869435	G	A	G	19	19,0	G,A	10	9,1	UPSTREAM	-	rna-XM_006591558.1
Chr11	SNP	11869660	G	A	G	18	18,0	A	9	0,9	UPSTREAM	-	rna-XM_006591558.1
Chr11	SNP	11870631	G	A	G	23	23,0	A	15	0,15	UPSTREAM	-	rna-XM_006591558.1
Chr11	SNP	11870713	C	A	C	21	21,0	A	18	0,18	UPSTREAM	-	rna-XM_006591558.1
Chr11	SNP	11871157	T	C	T	13	13,0	C	15	0,15	UPSTREAM	-	rna-XM_006591558.1
Chr11	SNP	11871267	A	G	A	12	12,0	G	13	0,13	UPSTREAM	-	rna-XM_006591558.1
Chr11	SNP	11871352	C	T	C	16	16,0	T	7	0,7	UPSTREAM	-	rna-XM_006591558.1
Chr11	SNP	11871424	C	A	C	13	13,0	A	9	0,9	UPSTREAM	-	rna-XM_006591558.1
Chr11	SNP	11871919	T	G	T	18	18,0	G	18	0,18	UPSTREAM	-	rna-XM_006591558.1
Chr11	SNP	11871944	C	T	T	17	0,17	C	19	19,0	UPSTREAM	-	rna-XM_006591558.1
Chr11	SNP	11871990	T	C	T	20	20,0	C	17	0,17	UPSTREAM	-	rna-XM_006591558.1
Chr11	SNP	11871999	C	T	C	20	20,0	T	16	0,16	UPSTREAM	-	rna-XM_006591558.1
Chr11	SNP	11872042	T	C	T	15	15,0	C	15	0,15	UPSTREAM	-	rna-XM_006591558.1
Chr11	SNP	11872213	T	C	T	8	8,0	C	18	0,18	UPSTREAM	-	rna-XM_006591558.1
Chr11	SNP	11872453	G	A	G	19	19,0	A	7	0,7	UPSTREAM	-	rna-XM_006591558.1
Chr11	SNP	11872464	G	A	G	19	19,0	A	8	0,8	UPSTREAM	-	rna-XM_006591558.1
Chr11	SNP	11872604	C	T	C	11	11,0	C,T	21	5,16	UPSTREAM	-	rna-XM_006591558.1
Chr11	SNP	11872831	G	A	G	14	14,0	A	13	0,13	UPSTREAM	-	rna-XM_006591558.1
Chr11	SNP	11872882	A	G	A	12	12,0	G	13	0,13	UPSTREAM	-	rna-XM_006591558.1
Chr11	SNP	11873045	G	A	G	9	9,0	A	16	0,16	UPSTREAM	-	rna-XM_006591558.1
Chr11	SNP	11873128	T	C	T	11	11,0	C	19	0,19	UPSTREAM	-	rna-XM_006591558.1
Chr11	SNP	11873235	C	T	C	25	25,0	T	12	0,12	UPSTREAM	-	rna-XM_006591558.1
Chr11	SNP	11873335	A	C	A	16	16,0	C	11	0,11	UPSTREAM	-	rna-XM_006591558.1
Chr11	SNP	11873548	C	T	C	10	10,0	T	16	0,16	UPSTREAM	-	rna-XM_006591558.1
Chr11	SNP	11873727	C	T	C	12	12,0	T	20	0,20	UPSTREAM	-	rna-XM_006591558.1
Chr11	SNP	11873822	A	G	A	9	9,0	G	14	0,14	UPSTREAM	-	rna-XM_006591558.1
Chr11	SNP	11874336	C	T,A	C	13	13,0,0	T	24	0,24,0	STOP_GAINED	tCg/tAg	rna-XM_006591558.1
Chr11	SNP	11874363	T	C	T	14	14,0	C	23	0,23	NON_SYNONYMOUS_CODING	aTc/aCc	rna-XM_006591558.1
Chr11	SNP	11874469	T	G	T	20	20,0	G	18	0,18	NON_SYNONYMOUS_CODING	aaT/aaG	rna-XM_006591558.1
Chr11	SNP	11874602	G	A	G	10	10,0	A	16	0,16	INTRON	-	rna-XM_006591558.1
Chr11	SNP	11874849	G	A	G	7	7,0	A	13	0,13	SPLICE_SITE_REGION	-	rna-XM_006591558.1
Chr11	SNP	11874882	A	G	A	14	14,0	G	14	0,14	SYNONYMOUS_CODING	caA/caG	rna-XM_006591558.1
Chr11	SNP	11874899	A	C	A	15	15,0	C	15	0,15	NON_SYNONYMOUS_CODING	tAt/tCt	rna-XM_006591558.1
Chr11	SNP	11874932	A	G	A	17	17,0	G	17	0,17	NON_SYNONYMOUS_CODING	aAc/aGc	rna-XM_006591558.1
Chr11	SNP	11875000	C	A	A	19	0,19	C	11	11,0	NON_SYNONYMOUS_CODING	Cca/Aca	rna-XM_006591558.1
Chr11	SNP	11875043	C	T	C	14	14,0	T	12	0,12	INTRON	-	rna-XM_006591558.1
Chr11	SNP	11875075	A	G	A	18	18,0	G	12	0,12	INTRON	-	rna-XM_006591558.1
Chr11	SNP	11875100	C	T	C	16	16,0	T	14	0,14	INTRON	-	rna-XM_006591558.1
Chr11	SNP	11875442	A	C	A	17	17,0	C	23	0,23	NON_SYNONYMOUS_CODING	Att/Ctt	rna-XM_006591558.1
Chr11	SNP	11875667	C	T	C	17	17,0	T	20	0,20	DOWNSTREAM	-	rna-XM_006591558.1
Chr11	SNP	11875851	C	T	T	17	0,17	C	15	15,0	DOWNSTREAM	-	rna-XM_006591558.1
Chr11	SNP	11875957	G	A	G	11	11,0	A	23	0,23	DOWNSTREAM	-	rna-XM_006591558.1
Chr11	SNP	11877082	C	T	C	15	15,0	T	20	0,20	DOWNSTREAM	-	rna-XM_006591558.1
Chr11	SNP	11877203	A	C	A	19	19,0	C	29	0,29	DOWNSTREAM	-	rna-XM_006591558.1
Chr11	SNP	11877248	G	C	G	17	17,0	C	24	0,24	DOWNSTREAM	-	rna-XM_006591558.1
Chr11	SNP	11877281	G	A	G	15	15,0	A	18	0,18	DOWNSTREAM	-	rna-XM_006591558.1
Chr11	SNP	11877371	A	C	A	14	14,0	C	21	0,21	DOWNSTREAM	-	rna-XM_006591558.1
Chr11	SNP	11877438	C	A	C,A	16	12,4	C	19	19,0	DOWNSTREAM	-	rna-XM_006591558.1
Chr11	SNP	11877446	A	C	A	17	17,0	C	18	0,18	DOWNSTREAM	-	rna-XM_006591558.1
Chr11	SNP	11877474	A	G	A,G	18	13,5	A	14	14,0	DOWNSTREAM	-	rna-XM_006591558.1
Chr11	SNP	11877507	C	T	C,T	20	15,5	C	17	17,0	DOWNSTREAM	-	rna-XM_006591558.1
Chr11	SNP	11877521	C	T	C,T	20	16,4	C	15	15,0	DOWNSTREAM	-	rna-XM_006591558.1
Chr11	SNP	11877647	C	G	C	19	19,0	G	9	0,9	DOWNSTREAM	-	rna-XM_006591558.1
Chr11	SNP	11877925	G	A	G	10	10,0	A	20	0,20	DOWNSTREAM	-	rna-XM_006591558.1
Chr11	SNP	11878117	A	C	A	11	11,0	C	13	0,13	DOWNSTREAM	-	rna-XM_006591558.1
Chr11	SNP	11878163	G	A	G	13	13,0	A	13	0,13	DOWNSTREAM	-	rna-XM_006591558.1
Chr11	SNP	11878597	T	G	T	12	12,0	G	15	0,15	DOWNSTREAM	-	rna-XM_006591558.1
Chr11	SNP	11878781	C	T	C	9	9,0	T	21	0,21	DOWNSTREAM	-	rna-XM_006591558.1
Chr11	SNP	11878885	C	T	C	9	9,0	T	22	0,22	DOWNSTREAM	-	rna-XM_006591558.1
Chr11	SNP	11878901	A	C	A	8	8,0	C	14	0,14	DOWNSTREAM	-	rna-XM_006591558.1
Chr11	SNP	11879140	G	A	G	4	4,0	A	22	0,22	DOWNSTREAM	-	rna-XM_006591558.1
Chr11	SNP	11879217	C	A	C	6	6,0	A	16	0,16	DOWNSTREAM	-	rna-XM_006591558.1
Chr11	SNP	11879584	C	T	C	16	16,0	T	3	0,3	DOWNSTREAM	-	rna-XM_006591558.1
Chr11	SNP	11879629	G	A	G	13	13,0	A	6	0,6	DOWNSTREAM	-	rna-XM_006591558.1
Chr11	SNP	11880047	T	C	T	11	11,0	T,C	19	15,4	DOWNSTREAM	-	rna-XM_006591558.1
Chr11	SNP	11880087	G	T	G	13	13,0	G,T	19	15,4	DOWNSTREAM	-	rna-XM_006591558.1
Chr11	SNP	11880220	C	T	C	14	14,0	T	10	0,10	DOWNSTREAM	-	rna-XM_006591558.1
Chr11	InDel	11870095	GAC	G	GAC	25	25,0	G	20	0,20	UPSTREAM	-	rna-XM_006591558.1
Chr11	InDel	11871199	T	TA	TA	12	0,12	N	.	.	UPSTREAM	-	rna-XM_006591558.1
Chr11	InDel	11872007	GA	G	GA	20	20,0	G	16	0,16	UPSTREAM	-	rna-XM_006591558.1
Chr11	InDel	11872966	AT	A	AT	9	9,0	A	10	0,10	UPSTREAM	-	rna-XM_006591558.1
Chr11	InDel	11873250	GGAGGATTACTCTT	G	GGAGGATTACTCTT	23	23,0	G	11	0,11	UPSTREAM	-	rna-XM_006591558.1
Chr11	InDel	11874677	G	GA	G	9	9,0	GA	6	0,6	INTRON	-	rna-XM_006591558.1
Chr11	InDel	11877304	G	GA	G	16	16,0	GA	20	0,20	DOWNSTREAM	-	rna-XM_006591558.1
Chr11	InDel	11878522	AT	A	A	12	0,12	AT	16	16,0	DOWNSTREAM	-	rna-XM_006591558.1
Chr11	SNP	11884506	T	C	T	15	15,0	C	19	0,19	UPSTREAM	-	rna-XM_003538177.4
Chr11	SNP	11884575	A	G	A	17	17,0	G	12	0,12	UPSTREAM	-	rna-XM_003538177.4
Chr11	SNP	11884693	G	A	G	22	22,0	A	10	0,10	UPSTREAM	-	rna-XM_003538177.4
Chr11	SNP	11884771	T	C	T	20	20,0	C	12	0,12	UPSTREAM	-	rna-XM_003538177.4
Chr11	SNP	11884794	C	T	C	15	15,0	T	17	0,17	UPSTREAM	-	rna-XM_003538177.4
Chr11	SNP	11884840	A	T	A	12	12,0	T	17	0,17	UPSTREAM	-	rna-XM_003538177.4
Chr11	SNP	11885304	G	T	T	13	0,13	G	12	12,0	UPSTREAM	-	rna-XM_003538177.4
Chr11	SNP	11885330	T	G	T	15	15,0	G	13	0,13	UPSTREAM	-	rna-XM_003538177.4
Chr11	SNP	11885342	T	C	T	18	18,0	C	14	0,14	UPSTREAM	-	rna-XM_003538177.4
Chr11	SNP	11885715	T	C	T	16	16,0	C	14	0,14	UPSTREAM	-	rna-XM_003538177.4
Chr11	SNP	11885977	T	C	T	22	22,0	C	16	0,16	UPSTREAM	-	rna-XM_003538177.4
Chr11	SNP	11886032	A	C	A	17	17,0	C	14	0,14	UPSTREAM	-	rna-XM_003538177.4
Chr11	SNP	11886119	G	T	G	17	17,0	T	15	0,15	UPSTREAM	-	rna-XM_003538177.4
Chr11	SNP	11887139	G	A	A	14	0,14	G	19	19,0	UPSTREAM	-	rna-XM_003538177.4
Chr11	SNP	11887203	A	G	A	12	12,0	G	24	0,24	UPSTREAM	-	rna-XM_003538177.4
Chr11	SNP	11887694	C	T	C	13	13,0	T	16	0,16	UPSTREAM	-	rna-XM_003538177.4
Chr11	SNP	11887939	T	C	T	10	10,0	C	15	0,15	UPSTREAM	-	rna-XM_003538177.4
Chr11	SNP	11888019	A	T	A	13	13,0	T	14	0,14	UPSTREAM	-	rna-XM_003538177.4
Chr11	SNP	11888207	G	A	G	17	17,0	A	14	0,14	UPSTREAM	-	rna-XM_003538177.4
Chr11	SNP	11888259	A	G	A	17	17,0	G	14	0,14	UPSTREAM	-	rna-XM_003538177.4
Chr11	SNP	11888678	C	T	C	11	11,0	T	11	0,11	UPSTREAM	-	rna-XM_003538177.4
Chr11	SNP	11888844	A	T	A	11	11,0	T	16	0,16	UPSTREAM	-	rna-XM_003538177.4
Chr11	SNP	11889643	C	T	C	16	16,0	T	10	0,10	INTRON	-	rna-XM_003538177.4
Chr11	SNP	11889878	A	C	A	9	9,0	C	2	0,2	INTRON	-	rna-XM_003538177.4
Chr11	SNP	11889972	G	A	G	5	5,0	A	4	0,4	INTRON	-	rna-XM_003538177.4
Chr11	SNP	11890589	G	A	G	17	17,0	A	17	0,17	UTR_3_PRIME	-	rna-XM_003538177.4
Chr11	SNP	11890896	A	G	A	19	19,0	G	8	0,8	DOWNSTREAM	-	rna-XM_003538177.4
Chr11	SNP	11891098	C	T	C	17	17,0	T	16	0,16	DOWNSTREAM	-	rna-XM_003538177.4
Chr11	SNP	11891126	C	A	C	17	17,0	A	13	0,13	DOWNSTREAM	-	rna-XM_003538177.4
Chr11	SNP	11891309	T	C	T	13	13,0	C	11	0,11	DOWNSTREAM	-	rna-XM_003538177.4
Chr11	SNP	11891360	C	A	C	11	11,0	A	9	0,9	DOWNSTREAM	-	rna-XM_003538177.4
Chr11	SNP	11891373	T	A	T	10	10,0	A	11	0,11	DOWNSTREAM	-	rna-XM_003538177.4
Chr11	SNP	11891455	T	C	T	8	8,0	C	14	0,14	DOWNSTREAM	-	rna-XM_003538177.4
Chr11	SNP	11891622	C	T	C	16	16,0	T	10	0,10	DOWNSTREAM	-	rna-XM_003538177.4
Chr11	SNP	11891630	C	G	C	16	16,0	G	7	0,7	DOWNSTREAM	-	rna-XM_003538177.4
Chr11	SNP	11893660	G	A	G	11	11,0	A	4	0,4	DOWNSTREAM	-	rna-XM_003538177.4
Chr11	SNP	11893860	T	C	T	9	9,0	C	7	0,7	DOWNSTREAM	-	rna-XM_003538177.4
Chr11	SNP	11894188	A	T	A	15	15,0	T	11	0,11	DOWNSTREAM	-	rna-XM_003538177.4
Chr11	SNP	11894236	T	C	T	16	16,0	C	10	0,10	DOWNSTREAM	-	rna-XM_003538177.4
Chr11	SNP	11894300	G	A,T	G	11	11,0,0	T	10	0,0,10	DOWNSTREAM	-	rna-XM_003538177.4
Chr11	SNP	11894338	C	T	C	9	9,0	T	16	0,16	DOWNSTREAM	-	rna-XM_003538177.4
Chr11	SNP	11894381	C	A	C	11	11,0	A	11	0,11	DOWNSTREAM	-	rna-XM_003538177.4
Chr11	SNP	11894607	A	C	A	4	4,0	C	6	0,6	DOWNSTREAM	-	rna-XM_003538177.4
Chr11	SNP	11894856	T	A	T	12	12,0	A	9	0,9	DOWNSTREAM	-	rna-XM_003538177.4
Chr11	SNP	11895341	A	G	A	11	11,0	G	14	0,14	DOWNSTREAM	-	rna-XM_003538177.4
Chr11	SNP	11895415	G	A	G	16	16,0	A	15	0,15	DOWNSTREAM	-	rna-XM_003538177.4
Chr11	SNP	11895554	A	G	A	18	18,0	G	20	0,20	DOWNSTREAM	-	rna-XM_003538177.4
Chr11	SNP	11895655	A	C	A	22	22,0	C	18	0,18	DOWNSTREAM	-	rna-XM_003538177.4
Chr11	SNP	11895715	T	C	T	17	17,0	C	18	0,18	DOWNSTREAM	-	rna-XM_003538177.4
Chr11	InDel	11885761	A	AAGAGAG,AAGAGAGAG	A	16	16,0,0	AAGAGAGAG	16	0,0,16	UPSTREAM	-	rna-XM_003538177.4
Chr11	InDel	11886237	A	AT	A	20	20,0	AT	8	0,8	UPSTREAM	-	rna-XM_003538177.4
Chr11	InDel	11888754	CA	C	CA	9	9,0	C	16	0,16	UPSTREAM	-	rna-XM_003538177.4
Chr11	InDel	11888826	AC	A	AC	10	10,0	A	19	0,19	UPSTREAM	-	rna-XM_003538177.4
Chr11	InDel	11890447	CA	C	CA	14	14,0	C	17	0,17	UTR_3_PRIME	-	rna-XM_003538177.4
Chr11	InDel	11890859	CAAA	C	CAAA	19	19,0	C	8	0,8	DOWNSTREAM	-	rna-XM_003538177.4
Chr11	InDel	11890904	T	TA	T	20	20,0	TA	9	0,9	DOWNSTREAM	-	rna-XM_003538177.4
Chr11	InDel	11891289	C	CAAAAA	C	12	12,0	CAAAAA	9	0,9	DOWNSTREAM	-	rna-XM_003538177.4
Chr11	InDel	11893998	AT	A	AT	11	11,0	A	3	0,3	DOWNSTREAM	-	rna-XM_003538177.4
Chr11	InDel	11894246	T	TC	T	16	16,0	TC	12	0,12	DOWNSTREAM	-	rna-XM_003538177.4
Chr11	InDel	11894510	GA	G	GA	6	6,0	G	10	0,10	DOWNSTREAM	-	rna-XM_003538177.4
Chr11	InDel	11895071	TA	T	TA	6	6,0	T	9	0,9	DOWNSTREAM	-	rna-XM_003538177.4
Chr11	InDel	11895400	G	GGATCAATTTGGCTGTT	G	16	16,0	GGATCAATTTGGCTGTT	16	0,16	DOWNSTREAM	-	rna-XM_003538177.4
Chr11	InDel	11895683	A	AATG	A	18	18,0	AATG	20	0,20	DOWNSTREAM	-	rna-XM_003538177.4
Chr11	SNP	11903982	T	G	T	14	14,0	G	13	0,13	DOWNSTREAM	-	rna-XM_006591095.3
Chr11	SNP	11904049	T	C	T	17	17,0	T,C	9	1,8	DOWNSTREAM	-	rna-XM_006591095.3
Chr11	SNP	11904063	T	A	T	18	18,0	T,A	10	1,9	DOWNSTREAM	-	rna-XM_006591095.3
Chr11	SNP	11904234	G	T	G	10	10,0	T	19	0,19	DOWNSTREAM	-	rna-XM_006591095.3
Chr11	SNP	11904243	G	T	G	10	10,0	T	19	0,19	DOWNSTREAM	-	rna-XM_006591095.3
Chr11	SNP	11904671	C	T	C	13	13,0	T	10	0,10	DOWNSTREAM	-	rna-XM_006591095.3
Chr11	SNP	11904877	T	C	T	22	22,0	C	17	0,17	DOWNSTREAM	-	rna-XM_006591095.3
Chr11	SNP	11904930	C	G	C	15	15,0	G	15	0,15	DOWNSTREAM	-	rna-XM_006591095.3
Chr11	SNP	11905054	T	C	T,C	11	10,1	T	14	14,0	DOWNSTREAM	-	rna-XM_006591095.3
Chr11	SNP	11905077	T	C	T,C	12	11,1	T	15	15,0	DOWNSTREAM	-	rna-XM_006591095.3
Chr11	SNP	11905087	A	G	A,G	11	10,1	A	14	14,0	DOWNSTREAM	-	rna-XM_006591095.3
Chr11	SNP	11905145	A	G	A	12	12,0	G	11	0,11	DOWNSTREAM	-	rna-XM_006591095.3
Chr11	SNP	11905220	C	T	C	14	14,0	T	6	0,6	DOWNSTREAM	-	rna-XM_006591095.3
Chr11	SNP	11905259	C	A	C	11	11,0	A	7	0,7	DOWNSTREAM	-	rna-XM_006591095.3
Chr11	SNP	11905267	C	A	C	10	10,0	A	7	0,7	DOWNSTREAM	-	rna-XM_006591095.3
Chr11	SNP	11905290	G	A	G	12	12,0	A	8	0,8	DOWNSTREAM	-	rna-XM_006591095.3
Chr11	SNP	11905315	G	A	G	12	12,0	A	6	0,6	DOWNSTREAM	-	rna-XM_006591095.3
Chr11	SNP	11905416	C	T	C	10	10,0	T	10	0,10	DOWNSTREAM	-	rna-XM_006591095.3
Chr11	SNP	11905625	T	C	T	9	9,0	C	15	0,15	DOWNSTREAM	-	rna-XM_006591095.3
Chr11	SNP	11905671	A	G	A	13	13,0	G	11	0,11	DOWNSTREAM	-	rna-XM_006591095.3
Chr11	SNP	11905699	T	C	T	13	13,0	C	11	0,11	DOWNSTREAM	-	rna-XM_006591095.3
Chr11	SNP	11905716	A	T	A	12	12,0	T	11	0,11	DOWNSTREAM	-	rna-XM_006591095.3
Chr11	SNP	11905729	T	C	T	12	12,0	C	13	0,13	DOWNSTREAM	-	rna-XM_006591095.3
Chr11	SNP	11905742	T	C	T	14	14,0	C	15	0,15	DOWNSTREAM	-	rna-XM_006591095.3
Chr11	SNP	11905758	C	T	C	11	11,0	T	15	0,15	DOWNSTREAM	-	rna-XM_006591095.3
Chr11	SNP	11905826	A	C	A	12	12,0	C	16	0,16	DOWNSTREAM	-	rna-XM_006591095.3
Chr11	SNP	11905900	G	C	G	15	15,0	C	11	0,11	DOWNSTREAM	-	rna-XM_006591095.3
Chr11	SNP	11905929	A	G	A	14	14,0	G	13	0,13	DOWNSTREAM	-	rna-XM_006591095.3
Chr11	SNP	11905968	A	C	A	11	11,0	C	14	0,14	DOWNSTREAM	-	rna-XM_006591095.3
Chr11	SNP	11906032	T	C	T	10	10,0	C	17	0,17	DOWNSTREAM	-	rna-XM_006591095.3
Chr11	SNP	11906051	A	G,T	A	10	10,0,0	T	16	0,0,16	DOWNSTREAM	-	rna-XM_006591095.3
Chr11	SNP	11906065	A	G	A	11	11,0	G	15	0,15	DOWNSTREAM	-	rna-XM_006591095.3
Chr11	SNP	11906370	G	T	G	13	13,0	T	13	0,13	DOWNSTREAM	-	rna-XM_006591095.3
Chr11	SNP	11906390	T	C	T	12	12,0	C	13	0,13	DOWNSTREAM	-	rna-XM_006591095.3
Chr11	SNP	11906501	A	G	A	10	10,0	G	14	0,14	DOWNSTREAM	-	rna-XM_006591095.3
Chr11	SNP	11906573	T	C	T	13	13,0	C	16	0,16	DOWNSTREAM	-	rna-XM_006591095.3
Chr11	SNP	11906625	A	G	A	13	13,0	G	9	0,9	DOWNSTREAM	-	rna-XM_006591095.3
Chr11	SNP	11906716	T	C	T	14	14,0	C	6	0,6	DOWNSTREAM	-	rna-XM_006591095.3
Chr11	SNP	11906728	A	G	A	17	17,0	G	7	0,7	DOWNSTREAM	-	rna-XM_006591095.3
Chr11	SNP	11906951	T	C	T	12	12,0	C	11	0,11	DOWNSTREAM	-	rna-XM_006591095.3
Chr11	SNP	11907252	C	T	C	12	12,0	T	14	0,14	DOWNSTREAM	-	rna-XM_006591095.3
Chr11	SNP	11907288	G	A	G	12	12,0	A	14	0,14	DOWNSTREAM	-	rna-XM_006591095.3
Chr11	SNP	11907360	A	G	A	17	17,0	G	10	0,10	DOWNSTREAM	-	rna-XM_006591095.3
Chr11	SNP	11907619	T	C	T	16	16,0	C	10	0,10	DOWNSTREAM	-	rna-XM_006591095.3
Chr11	SNP	11907710	G	A	G	17	17,0	A	22	0,22	DOWNSTREAM	-	rna-XM_006591095.3
Chr11	SNP	11907796	G	C	G	11	11,0	C	21	0,21	DOWNSTREAM	-	rna-XM_006591095.3
Chr11	SNP	11907887	G	T	T	16	0,16	G	18	18,0	DOWNSTREAM	-	rna-XM_006591095.3
Chr11	SNP	11907924	A	C	A	15	15,0	C	16	0,16	DOWNSTREAM	-	rna-XM_006591095.3
Chr11	SNP	11907965	G	A	G	14	14,0	A	10	0,10	DOWNSTREAM	-	rna-XM_006591095.3
Chr11	SNP	11908044	T	G	T	8	8,0	G	4	0,4	DOWNSTREAM	-	rna-XM_006591095.3
Chr11	SNP	11908151	G	A	G	14	14,0	N	.	.	DOWNSTREAM	-	rna-XM_006591095.3
Chr11	SNP	11908306	T	G	T	19	19,0	G	6	0,6	DOWNSTREAM	-	rna-XM_006591095.3
Chr11	SNP	11908378	A	G	A	24	24,0	G	11	0,11	DOWNSTREAM	-	rna-XM_006591095.3
Chr11	SNP	11908461	G	T	G	21	21,0	T	14	0,14	DOWNSTREAM	-	rna-XM_006591095.3
Chr11	SNP	11908503	G	A	G	21	21,0	A	18	0,18	DOWNSTREAM	-	rna-XM_006591095.3
Chr11	SNP	11908544	A	C	A	18	18,0	C	14	0,14	DOWNSTREAM	-	rna-XM_006591095.3
Chr11	SNP	11908571	C	T	C	20	20,0	T	13	0,13	DOWNSTREAM	-	rna-XM_006591095.3
Chr11	SNP	11908578	T	C	T	20	20,0	C	15	0,15	DOWNSTREAM	-	rna-XM_006591095.3
Chr11	SNP	11909181	G	A	G	24	24,0	A	5	0,5	UTR_3_PRIME	-	rna-XM_006591095.3
Chr11	SNP	11909255	T	G	T	21	21,0	G	11	0,11	UTR_3_PRIME	-	rna-XM_006591095.3
Chr11	SNP	11909661	T	A	T	11	11,0	A	11	0,11	INTRON	-	rna-XM_006591095.3
Chr11	SNP	11909732	G	T	G	13	13,0	T	14	0,14	INTRON	-	rna-XM_006591095.3
Chr11	SNP	11909802	C	A	C	10	10,0	A	9	0,9	INTRON	-	rna-XM_006591095.3
Chr11	SNP	11910057	C	T	C	9	9,0	T	12	0,12	INTRON	-	rna-XM_006591095.3
Chr11	SNP	11910808	A	G	A	8	8,0	G	15	0,15	NON_SYNONYMOUS_CODING	Tca/Cca	rna-XM_006591095.3
Chr11	SNP	11910944	C	G	C	11	11,0	G	9	0,9	NON_SYNONYMOUS_CODING	caG/caC	rna-XM_006591095.3
Chr11	SNP	11911244	C	T	C	17	17,0	T	14	0,14	SYNONYMOUS_CODING	acG/acA	rna-XM_006591095.3
Chr11	InDel	11905048	C	CA	C,CA	11	10,1	C	14	14,0	DOWNSTREAM	-	rna-XM_006591095.3
Chr11	InDel	11905783	C	CTG	C	14	14,0	CTG	14	0,14	DOWNSTREAM	-	rna-XM_006591095.3
Chr11	InDel	11906852	A	AT	A	17	17,0	AT	8	0,8	DOWNSTREAM	-	rna-XM_006591095.3
Chr11	InDel	11906961	CTTT	C	CTTT	13	13,0	C	12	0,12	DOWNSTREAM	-	rna-XM_006591095.3
Chr11	InDel	11907020	T	TTGTATTTTTTATATTGATTTTCA	T	16	16,0	TTGTATTTTTTATATTGATTTTCA	8	0,8	DOWNSTREAM	-	rna-XM_006591095.3
Chr11	InDel	11907076	TA	T	TA	16	16,0	T	8	0,8	DOWNSTREAM	-	rna-XM_006591095.3
Chr11	InDel	11907269	A	AGCTTACATG	A	13	13,0	AGCTTACATG	13	0,13	DOWNSTREAM	-	rna-XM_006591095.3
Chr11	InDel	11907865	CTTTT	C	CTTTT	15	15,0	C	21	0,21	DOWNSTREAM	-	rna-XM_006591095.3
Chr11	InDel	11907937	GTTTT	G,GT	GTTTT	17	17,0,0	G	12	0,12,0	DOWNSTREAM	-	rna-XM_006591095.3
Chr11	InDel	11908673	TAAAAAA	T	TAAAAAA	9	9,0	T	14	0,14	DOWNSTREAM	-	rna-XM_006591095.3
Chr11	InDel	11908735	GA	G	GA	7	7,0	G	9	0,9	DOWNSTREAM	-	rna-XM_006591095.3
Chr11	InDel	11909787	AT	A	AT	9	9,0	A	10	0,10	INTRON	-	rna-XM_006591095.3
Chr11	InDel	11909854	T	TA	T	11	11,0	TA	9	0,9	INTRON	-	rna-XM_006591095.3
Chr11	InDel	11914653	T	TA	T	19	19,0	TA	16	0,16	UPSTREAM	-	rna-XM_006591096.3
Chr11	SNP	11913595	T	G	T	12	12,0	G	13	0,13	UPSTREAM	-	rna-XM_006591096.3
Chr11	SNP	11913826	T	C	T	12	12,0	C	16	0,16	UPSTREAM	-	rna-XM_006591096.3
Chr11	SNP	11913933	G	C	G	19	19,0	C	16	0,16	UPSTREAM	-	rna-XM_006591096.3
Chr11	SNP	11914164	T	C	T	13	13,0	C	10	0,10	UPSTREAM	-	rna-XM_006591096.3
Chr11	SNP	11914256	T	C	T	15	15,0	C	11	0,11	UPSTREAM	-	rna-XM_006591096.3
Chr11	SNP	11915111	G	A	G	12	12,0	A	13	0,13	UPSTREAM	-	rna-XM_006591096.3
Chr11	SNP	11915132	T	C	T	14	14,0	C	15	0,15	UPSTREAM	-	rna-XM_006591096.3
Chr11	SNP	11915142	A	G	A	13	13,0	G	13	0,13	UPSTREAM	-	rna-XM_006591096.3
Chr11	SNP	11915567	G	A	G	9	9,0	A	23	0,23	UPSTREAM	-	rna-XM_006591096.3
Chr11	SNP	11915911	G	A	G	19	19,0	A	21	0,21	UPSTREAM	-	rna-XM_006591096.3
Chr11	SNP	11916699	A	T	A	11	11,0	T	15	0,15	UPSTREAM	-	rna-XM_006591096.3
Chr11	SNP	11916838	A	T	A	11	11,0	T	8	0,8	UPSTREAM	-	rna-XM_006591096.3
Chr11	SNP	11916883	G	C	G	12	12,0	C	9	0,9	UPSTREAM	-	rna-XM_006591096.3
Chr11	SNP	11917067	G	A	G	20	20,0	A	12	0,12	UPSTREAM	-	rna-XM_006591096.3
Chr11	SNP	11917191	A	G	A	17	17,0	G	18	0,18	UPSTREAM	-	rna-XM_006591096.3
Chr11	SNP	11917232	G	A	G	11	11,0	A	15	0,15	UPSTREAM	-	rna-XM_006591096.3
Chr11	SNP	11917325	T	C	T	6	6,0	C	16	0,16	UPSTREAM	-	rna-XM_006591096.3
Chr11	SNP	11917489	A	G	A	8	8,0	G	16	0,16	UPSTREAM	-	rna-XM_006591096.3
Chr11	SNP	11917496	C	T	C	8	8,0	T	16	0,16	UPSTREAM	-	rna-XM_006591096.3
Chr11	SNP	11917845	A	G	A	14	14,0	G	13	0,13	UPSTREAM	-	rna-XM_006591096.3
Chr11	SNP	11918156	G	T	G	12	12,0	T	15	0,15	UPSTREAM	-	rna-XM_006591096.3
Chr11	SNP	11918172	T	C	T	10	10,0	C	16	0,16	UPSTREAM	-	rna-XM_006591096.3
Chr11	InDel	11914885	T	TATTAGCATAAAATATGTTTGAGATCTGAATAAAATTTGAAAAATATTTTTTATTTTTATAAAAAATTTCGTATTA,TATTAGCATAAAATATGTTTGAGATCTGAATAAAATTTGAAAAATATTTTTTATTTTTATAAAAATTTTCGTATTA,TATTAGCATAAAATATGTTTGAGATCTCAATAAAATTTGAAAAATATTTTTTATTTTTATAAAAATTTTCGTATTA	T	17	17,0,0,0	TATTAGCATAAAATATGTTTGAGATCTGAATAAAATTTGAAAAATATTTTTTATTTTTATAAAAATTTTCGTATTA	12	0,0,12,0	UPSTREAM	-	rna-XM_006591096.3
Chr11	InDel	11915978	TA	TAA,T	TA	21	21,0,0	T	9	0,0,9	UPSTREAM	-	rna-XM_006591096.3
Chr11	InDel	11915994	ACT	A	ACT	19	19,0	A	10	0,10	UPSTREAM	-	rna-XM_006591096.3
Chr11	InDel	11916031	TAA	T	TAA	19	16,0	T	8	0,8	UPSTREAM	-	rna-XM_006591096.3
Chr11	InDel	11916419	A	ATT	A	16	16,0	ATT	9	0,9	UPSTREAM	-	rna-XM_006591096.3
Chr11	InDel	11916767	CA	C	CA	12	12,0	C	11	0,11	UPSTREAM	-	rna-XM_006591096.3
Chr11	InDel	11916876	A	AT	A	11	11,0	AT	9	0,9	UPSTREAM	-	rna-XM_006591096.3
Chr11	SNP	11939551	A	G	A	14	14,0	G	18	0,18	NON_SYNONYMOUS_CODING	tAt/tGt	rna-XR_416813.3
Chr11	SNP	11939637	T	C	T	16	16,0	C	19	0,19	SYNONYMOUS_CODING	Ttg/Ctg	rna-XR_416813.3
Chr11	InDel	11939645	ACG	A	ACG	16	16,0	A	17	0,17	FRAME_SHIFT	cgc/	rna-XR_416813.3
Chr11	InDel	11940078	GT	GTT,G	GT,GTT	17	15,2,0	GTT	15	0,15,0	FRAME_SHIFT	agt/	rna-XR_416813.3
Chr11	SNP	11943997	G	C	G	9	9,0	C	21	0,21	UPSTREAM	-	rna-XM_003538179.2
Chr11	SNP	11944140	A	G	A	12	12,0	G	17	0,17	UPSTREAM	-	rna-XM_003538179.2
Chr11	SNP	11944288	T	C	T	11	11,0	C	12	0,12	UPSTREAM	-	rna-XM_003538179.2
Chr11	SNP	11944298	A	G	A	9	9,0	G	12	0,12	UPSTREAM	-	rna-XM_003538179.2
Chr11	SNP	11944382	A	C	A	10	10,0	C	11	0,11	UPSTREAM	-	rna-XM_003538179.2
Chr11	SNP	11944831	T	C	T	11	11,0	C	12	0,12	UPSTREAM	-	rna-XM_003538179.2
Chr11	SNP	11944952	G	A	G	19	19,0	A	13	0,13	UPSTREAM	-	rna-XM_003538179.2
Chr11	SNP	11944982	T	G	T	22	22,0	G	16	0,16	UPSTREAM	-	rna-XM_003538179.2
Chr11	SNP	11945154	A	G	A	10	10,0	G	13	0,13	UPSTREAM	-	rna-XM_003538179.2
Chr11	SNP	11945354	G	T	G	17	17,0	T	29	0,29	UPSTREAM	-	rna-XM_003538179.2
Chr11	SNP	11945402	T	G	T	18	18,0	G	28	0,28	UPSTREAM	-	rna-XM_003538179.2
Chr11	SNP	11945431	C	A	C	18	18,0	A	29	0,29	UPSTREAM	-	rna-XM_003538179.2
Chr11	SNP	11945443	A	T	A	17	17,0	T	25	0,25	UPSTREAM	-	rna-XM_003538179.2
Chr11	SNP	11945456	G	A	G	15	15,0	A	25	0,25	UPSTREAM	-	rna-XM_003538179.2
Chr11	SNP	11945468	C	T	C	13	13,0	T	26	0,26	UPSTREAM	-	rna-XM_003538179.2
Chr11	SNP	11945539	G	A	G	11	11,0	A	15	0,15	UPSTREAM	-	rna-XM_003538179.2
Chr11	SNP	11945592	T	C	T	12	12,0	C	11	0,11	UPSTREAM	-	rna-XM_003538179.2
Chr11	SNP	11945705	G	C	G	14	14,0	C	10	0,10	UPSTREAM	-	rna-XM_003538179.2
Chr11	SNP	11945712	T	A	T	14	14,0	A	9	0,9	UPSTREAM	-	rna-XM_003538179.2
Chr11	SNP	11945771	T	C	T	21	21,0	C	10	0,10	UPSTREAM	-	rna-XM_003538179.2
Chr11	SNP	11945890	A	G	A	22	22,0	G	7	0,7	UPSTREAM	-	rna-XM_003538179.2
Chr11	SNP	11945930	T	C	T	18	18,0	C	12	0,12	UPSTREAM	-	rna-XM_003538179.2
Chr11	SNP	11945951	T	C	T	18	18,0	C	14	0,14	UPSTREAM	-	rna-XM_003538179.2
Chr11	SNP	11945991	A	C	A	16	16,0	C	14	0,14	UPSTREAM	-	rna-XM_003538179.2
Chr11	SNP	11946031	T	C	T	14	14,0	C	15	0,15	UPSTREAM	-	rna-XM_003538179.2
Chr11	SNP	11946070	G	A	G	13	13,0	A	14	0,14	UPSTREAM	-	rna-XM_003538179.2
Chr11	SNP	11946178	C	T	C	14	14,0	T	12	0,12	UPSTREAM	-	rna-XM_003538179.2
Chr11	SNP	11946212	T	C	T	15	15,0	C	10	0,10	UPSTREAM	-	rna-XM_003538179.2
Chr11	SNP	11946258	T	C	T	14	14,0	C	10	0,10	UPSTREAM	-	rna-XM_003538179.2
Chr11	SNP	11946272	A	G	A	13	13,0	G	9	0,9	UPSTREAM	-	rna-XM_003538179.2
Chr11	SNP	11946358	A	G	A	16	16,0	G	15	0,15	UPSTREAM	-	rna-XM_003538179.2
Chr11	SNP	11946426	C	G	C	20	20,0	G	18	0,18	UPSTREAM	-	rna-XM_003538179.2
Chr11	SNP	11946464	G	T	G	23	23,0	T	16	0,16	UPSTREAM	-	rna-XM_003538179.2
Chr11	SNP	11946674	C	G	C	14	14,0	G	14	0,14	UPSTREAM	-	rna-XM_003538179.2
Chr11	SNP	11946821	C	A	C	22	22,0	A	13	0,13	UPSTREAM	-	rna-XM_003538179.2
Chr11	SNP	11946872	C	T	C	19	19,0	T	11	0,11	UPSTREAM	-	rna-XM_003538179.2
Chr11	SNP	11946895	T	C	T	18	18,0	C	11	0,11	UPSTREAM	-	rna-XM_003538179.2
Chr11	SNP	11946978	A	T	A	14	14,0	T	7	0,7	UPSTREAM	-	rna-XM_003538179.2
Chr11	SNP	11947114	A	G	A	13	13,0	G	19	0,19	UPSTREAM	-	rna-XM_003538179.2
Chr11	SNP	11947331	G	A	G	11	11,0	A	14	0,14	UPSTREAM	-	rna-XM_003538179.2
Chr11	SNP	11947411	C	T	C	11	11,0	T	14	0,14	UPSTREAM	-	rna-XM_003538179.2
Chr11	SNP	11947417	C	T	C	12	12,0	T	14	0,14	UPSTREAM	-	rna-XM_003538179.2
Chr11	SNP	11947428	T	C	T	14	14,0	C	14	0,14	UPSTREAM	-	rna-XM_003538179.2
Chr11	SNP	11947511	A	G	A	11	11,0	G	12	0,12	UPSTREAM	-	rna-XM_003538179.2
Chr11	SNP	11947536	A	G	A	13	13,0	G	10	0,10	UPSTREAM	-	rna-XM_003538179.2
Chr11	SNP	11947544	G	A	G	13	13,0	A	11	0,11	UPSTREAM	-	rna-XM_003538179.2
Chr11	SNP	11947571	G	A	G	11	11,0	A	10	0,10	UPSTREAM	-	rna-XM_003538179.2
Chr11	SNP	11947638	C	T	C	7	7,0	T	3	0,3	UPSTREAM	-	rna-XM_003538179.2
Chr11	SNP	11947646	A	T	A	2	2,0	T	3	0,3	UPSTREAM	-	rna-XM_003538179.2
Chr11	SNP	11947655	A	G	A	2	2,0	G	2	0,2	UPSTREAM	-	rna-XM_003538179.2
Chr11	SNP	11947863	T	C	T	4	4,0	C	2	0,2	UPSTREAM	-	rna-XM_003538179.2
Chr11	SNP	11947909	G	A	G	3	3,0	A	3	0,3	UPSTREAM	-	rna-XM_003538179.2
Chr11	SNP	11948037	C	T	C	1	1,0	T	4	0,4	UPSTREAM	-	rna-XM_003538179.2
Chr11	SNP	11948071	A	T	A	1	1,0	T	4	0,4	UPSTREAM	-	rna-XM_003538179.2
Chr11	SNP	11948183	G	T	G	4	4,0	T	5	0,5	UPSTREAM	-	rna-XM_003538179.2
Chr11	SNP	11948195	T	A	T	4	4,0	A	4	0,4	UPSTREAM	-	rna-XM_003538179.2
Chr11	SNP	11948302	G	A	G	9	9,0	A	6	0,6	UPSTREAM	-	rna-XM_003538179.2
Chr11	SNP	11948312	C	T	C	10	10,0	T	6	0,6	UPSTREAM	-	rna-XM_003538179.2
Chr11	SNP	11948386	T	C	T	17	17,0	C	8	0,8	UPSTREAM	-	rna-XM_003538179.2
Chr11	SNP	11948445	T	A	T	13	13,0	A	8	0,8	UPSTREAM	-	rna-XM_003538179.2
Chr11	SNP	11948465	A	T	A	13	13,0	T	6	0,6	UPSTREAM	-	rna-XM_003538179.2
Chr11	SNP	11950566	A	G	A	22	22,0	G	7	0,7	INTRON	-	rna-XM_003538179.2
Chr11	SNP	11953029	A	G	A	20	20,0	G	12	0,12	DOWNSTREAM	-	rna-XM_003538179.2
Chr11	SNP	11953238	A	G	A	10	10,0	G	13	0,13	DOWNSTREAM	-	rna-XM_003538179.2
Chr11	SNP	11954955	G	A	G	20	20,0	A	11	0,11	DOWNSTREAM	-	rna-XM_003538179.2
Chr11	SNP	11955346	C	G	C	11	11,0	G	11	0,11	DOWNSTREAM	-	rna-XM_003538179.2
Chr11	SNP	11955583	G	C	G	21	21,0	C	9	0,9	DOWNSTREAM	-	rna-XM_003538179.2
Chr11	SNP	11955797	A	G	A	25	25,0	G	8	0,8	DOWNSTREAM	-	rna-XM_003538179.2
Chr11	SNP	11955931	G	A	G	22	22,0	A	19	0,19	DOWNSTREAM	-	rna-XM_003538179.2
Chr11	InDel	11944702	ATTTT	ATT,A	ATTTT	15	15,0,0	ATT	14	0,14,0	UPSTREAM	-	rna-XM_003538179.2
Chr11	InDel	11944805	GCAGTCAC	G	GCAGTCAC	14	14,0	G	12	0,12	UPSTREAM	-	rna-XM_003538179.2
Chr11	InDel	11944964	GAA	G,GA	GAA	19	19,0,0	G	15	0,15,0	UPSTREAM	-	rna-XM_003538179.2
Chr11	InDel	11945611	AT	A	AT	12	12,0	A	10	0,10	UPSTREAM	-	rna-XM_003538179.2
Chr11	InDel	11945791	G	GT	G	22	22,0	GT	7	0,7	UPSTREAM	-	rna-XM_003538179.2
Chr11	InDel	11945863	G	GT	G	23	23,0	GT	8	0,8	UPSTREAM	-	rna-XM_003538179.2
Chr11	InDel	11946167	GA	G	GA	13	11,0	G	12	0,12	UPSTREAM	-	rna-XM_003538179.2
Chr11	InDel	11946475	GAA	G,GA	GAA	21	21,0,0	G	15	0,15,0	UPSTREAM	-	rna-XM_003538179.2
Chr11	InDel	11947027	AC	A	AC	13	13,0	A	9	0,9	UPSTREAM	-	rna-XM_003538179.2
Chr11	InDel	11947236	TA	T	TA	11	11,0	T	9	0,9	UPSTREAM	-	rna-XM_003538179.2
Chr11	InDel	11947267	GA	G,GAAAAA	GA	10	10,0,0	GAAAAA	10	0,0,10	UPSTREAM	-	rna-XM_003538179.2
Chr11	InDel	11947487	TA	T	TA	12	12,0	T	14	0,14	UPSTREAM	-	rna-XM_003538179.2
Chr11	InDel	11947729	A	AAT	AAT	4	0,4	A	1	1,0	UPSTREAM	-	rna-XM_003538179.2
Chr11	InDel	11947891	TAA	T	TAA	3	3,0	T	2	0,2	UPSTREAM	-	rna-XM_003538179.2
Chr11	InDel	11948356	CATCTAAATGG	C	CATCTAAATGG	13	13,0	C	8	0,8	UPSTREAM	-	rna-XM_003538179.2
Chr11	InDel	11948422	TA	T	TA	14	14,0	T	8	0,8	UPSTREAM	-	rna-XM_003538179.2
Chr11	InDel	11948512	GTA	G	GTA	8	8,0	G	6	0,6	UPSTREAM	-	rna-XM_003538179.2
Chr11	InDel	11948733	TTTC	T	TTTC	11	11,0	T	13	0,13	CODON_DELETION	ttttct/ttt	rna-XM_003538179.2
Chr11	InDel	11953867	CT	C	CT	18	18,0	C	16	1,15	DOWNSTREAM	-	rna-XM_003538179.2
Chr11	InDel	11953978	CT	C	CT	21	21,0	C	19	1,18	DOWNSTREAM	-	rna-XM_003538179.2
Chr11	InDel	11954878	AT	A	AT	20	20,0	A	5	0,5	DOWNSTREAM	-	rna-XM_003538179.2
Chr11	SNP	11956524	C	T	C	7	7,0	T	17	0,17	DOWNSTREAM	-	rna-XM_006591097.2
Chr11	SNP	11956676	G	T	G	18	18,0	T	11	0,11	DOWNSTREAM	-	rna-XM_006591097.2
Chr11	SNP	11956721	G	A	G	14	14,0	A	12	0,12	DOWNSTREAM	-	rna-XM_006591097.2
Chr11	SNP	11958611	A	C	A	3	3,0	C	7	0,7	DOWNSTREAM	-	rna-XM_006591097.2
Chr11	SNP	11958913	A	C	N	.	.	C	6	0,6	DOWNSTREAM	-	rna-XM_006591097.2
Chr11	SNP	11959140	A	T	T	2	0,2	N	.	.	DOWNSTREAM	-	rna-XM_006591097.2
Chr11	SNP	11959530	T	G	T	27	27,0	G	15	0,15	DOWNSTREAM	-	rna-XM_006591097.2
Chr11	SNP	11960419	C	G	C	15	15,0	G	15	0,15	UTR_3_PRIME	-	rna-XM_006591097.2
Chr11	SNP	11960509	C	G	C	7	7,0	G	19	0,19	UTR_3_PRIME	-	rna-XM_006591097.2
Chr11	SNP	11961940	T	C	T	17	17,0	C	19	0,19	INTRON	-	rna-XM_006591097.2
Chr11	SNP	11964241	C	A	C	16	16,0	A	19	0,19	UPSTREAM	-	rna-XM_006591097.2
Chr11	SNP	11964318	A	G	A	11	11,0	G	11	0,11	UPSTREAM	-	rna-XM_006591097.2
Chr11	SNP	11964446	C	T	C	13	13,0	T	10	0,10	UPSTREAM	-	rna-XM_006591097.2
Chr11	SNP	11964671	C	T	C	14	14,0	T	14	0,14	UPSTREAM	-	rna-XM_006591097.2
Chr11	SNP	11965801	A	G	A	10	10,0	G	13	0,13	UPSTREAM	-	rna-XM_006591097.2
Chr11	SNP	11966005	C	A	C	13	13,0	A	16	0,16	UPSTREAM	-	rna-XM_006591097.2
Chr11	SNP	11966385	C	T	C	15	15,0	T	8	0,8	UPSTREAM	-	rna-XM_006591097.2
Chr11	SNP	11966506	A	G	A	16	16,0	G	19	0,19	UPSTREAM	-	rna-XM_006591097.2
Chr11	SNP	11967246	A	G	A	13	13,0	G	10	0,10	UPSTREAM	-	rna-XM_006591097.2
Chr11	SNP	11968783	C	A	C	15	15,0	A	6	0,6	UPSTREAM	-	rna-XM_006591097.2
Chr11	SNP	11968800	A	G	G	15	0,15	A	5	5,0	UPSTREAM	-	rna-XM_006591097.2
Chr11	InDel	11957620	A	AC	A	19	19,0	AC	10	1,9	DOWNSTREAM	-	rna-XM_006591097.2
Chr11	InDel	11958717	T	TTATA	TTATA	3	0,3	N	.	.	DOWNSTREAM	-	rna-XM_006591097.2
Chr11	InDel	11958740	T	TC	T	3	3,0	TC	5	0,5	DOWNSTREAM	-	rna-XM_006591097.2
Chr11	InDel	11958840	AT	A	AT	1	1,0	A	7	0,7	DOWNSTREAM	-	rna-XM_006591097.2
Chr11	InDel	11959468	GAGTA	G	GAGTA	20	20,0	G	16	0,16	DOWNSTREAM	-	rna-XM_006591097.2
Chr11	InDel	11959750	ATT	AT,A	ATT	11	11,0,0	AT	12	0,12,0	DOWNSTREAM	-	rna-XM_006591097.2
Chr11	InDel	11963548	GA	G	GA	12	12,0	G	16	0,16	INTRON	-	rna-XM_006591097.2
Chr11	InDel	11965399	A	ATCT	A	24	24,0	A,ATCT	14	1,13	UPSTREAM	-	rna-XM_006591097.2
Chr11	InDel	11966311	GA	G	GA	11	11,0	G	9	0,9	UPSTREAM	-	rna-XM_006591097.2
Chr11	InDel	11967322	C	CAT	C	12	12,0	CAT	8	0,8	UPSTREAM	-	rna-XM_006591097.2
Chr11	SNP	11994597	C	G	C	14	14,0	G	11	0,11	INTRON	-	gene-LOC100787743
Chr11	InDel	11994480	T	TTCTATC	T	16	16,0	TTCTATC	9	0,9	INTRON	-	gene-LOC100787743
Chr11	SNP	11995064	G	A	G	10	10,0	A	12	0,12	DOWNSTREAM	-	rna-XM_003538180.3
Chr11	SNP	11995132	C	T	C	14	14,0	T	9	0,9	DOWNSTREAM	-	rna-XM_003538180.3
Chr11	SNP	11997019	C	T	C	18	18,0	T	14	0,14	DOWNSTREAM	-	rna-XM_003538180.3
Chr11	SNP	11997384	A	G	A	16	16,0	G	20	0,20	DOWNSTREAM	-	rna-XM_003538180.3
Chr11	SNP	11997423	C	T	C	14	14,0	T	15	0,15	DOWNSTREAM	-	rna-XM_003538180.3
Chr11	SNP	11997864	A	G	A	11	11,0	G	9	0,9	DOWNSTREAM	-	rna-XM_003538180.3
Chr11	SNP	11998040	A	G	A	13	13,0	G	17	0,17	DOWNSTREAM	-	rna-XM_003538180.3
Chr11	SNP	11998798	T	A	T	13	13,0	A	20	0,20	DOWNSTREAM	-	rna-XM_003538180.3
Chr11	SNP	11999075	A	G	A	18	18,0	G	16	0,16	DOWNSTREAM	-	rna-XM_003538180.3
Chr11	SNP	11999571	T	C	T	14	14,0	C	14	0,14	DOWNSTREAM	-	rna-XM_003538180.3
Chr11	SNP	11999682	C	T	C	13	13,0	T	9	0,9	DOWNSTREAM	-	rna-XM_003538180.3
Chr11	SNP	11999707	T	G	T	19	19,0	G	9	0,9	DOWNSTREAM	-	rna-XM_003538180.3
Chr11	SNP	11999745	T	C	T	17	17,0	C	8	0,8	DOWNSTREAM	-	rna-XM_003538180.3
Chr11	SNP	11999779	A	G	A	19	19,0	G	6	0,6	DOWNSTREAM	-	rna-XM_003538180.3
Chr11	SNP	11999854	G	A	G	15	15,0	A	10	0,10	DOWNSTREAM	-	rna-XM_003538180.3
Chr11	SNP	11999874	G	A	G	11	11,0	A	15	0,15	DOWNSTREAM	-	rna-XM_003538180.3
Chr11	SNP	12000842	G	A	G	13	13,0	A	14	0,14	SYNONYMOUS_CODING	atC/atT	rna-XM_003538180.3
Chr11	SNP	12001030	A	G	A	9	9,0	G	18	0,18	INTRON	-	rna-XM_003538180.3
Chr11	SNP	12001089	A	T	A	15	15,0	T	15	0,15	INTRON	-	rna-XM_003538180.3
Chr11	SNP	12001099	G	A	G	15	15,0	A	13	0,13	INTRON	-	rna-XM_003538180.3
Chr11	SNP	12001115	G	C	G	14	14,0	C	13	0,13	INTRON	-	rna-XM_003538180.3
Chr11	SNP	12001799	C	G	C	17	17,0	G	11	0,11	INTRON	-	rna-XM_003538180.3
Chr11	SNP	12002480	T	C	T	20	20,0	C	10	0,10	INTRON	-	rna-XM_003538180.3
Chr11	SNP	12002496	A	T	A	20	20,0	T	10	0,10	INTRON	-	rna-XM_003538180.3
Chr11	SNP	12004127	G	A	G	13	13,0	A	6	0,6	UPSTREAM	-	rna-XM_003538180.3
Chr11	SNP	12004195	A	G	A	18	18,0	G	11	0,11	UPSTREAM	-	rna-XM_003538180.3
Chr11	SNP	12004386	T	A	T	16	16,0	A	10	0,10	UPSTREAM	-	rna-XM_003538180.3
Chr11	SNP	12004421	G	T	G	11	11,0	T	9	0,9	UPSTREAM	-	rna-XM_003538180.3
Chr11	SNP	12004515	A	G	A	10	10,0	G	12	0,12	UPSTREAM	-	rna-XM_003538180.3
Chr11	SNP	12004575	G	A	G	12	12,0	A	17	0,17	UPSTREAM	-	rna-XM_003538180.3
Chr11	SNP	12004664	C	T	C	14	14,0	T	10	0,10	UPSTREAM	-	rna-XM_003538180.3
Chr11	SNP	12004721	T	A	T	14	14,0	A	5	0,5	UPSTREAM	-	rna-XM_003538180.3
Chr11	SNP	12004747	T	A	T	13	13,0	A	5	0,5	UPSTREAM	-	rna-XM_003538180.3
Chr11	SNP	12005106	T	C	T	9	9,0	C	11	0,11	UPSTREAM	-	rna-XM_003538180.3
Chr11	SNP	12005149	T	A	T	7	7,0	A	10	0,10	UPSTREAM	-	rna-XM_003538180.3
Chr11	SNP	12005312	G	T	G	15	15,0	G,T	15	3,12	UPSTREAM	-	rna-XM_003538180.3
Chr11	SNP	12005464	G	A	G	19	19,0	A	12	0,12	UPSTREAM	-	rna-XM_003538180.3
Chr11	SNP	12005595	A	T	A	12	12,0	T	5	0,5	UPSTREAM	-	rna-XM_003538180.3
Chr11	SNP	12005803	C	G	C	10	10,0	G	11	0,11	UPSTREAM	-	rna-XM_003538180.3
Chr11	SNP	12005855	A	G	A	11	11,0	G	15	0,15	UPSTREAM	-	rna-XM_003538180.3
Chr11	SNP	12006067	T	A	T	14	14,0	A	16	0,16	UPSTREAM	-	rna-XM_003538180.3
Chr11	SNP	12006892	A	C	A	15	15,0	C	14	0,14	UPSTREAM	-	rna-XM_003538180.3
Chr11	SNP	12006931	A	G	A	12	12,0	G	9	0,9	UPSTREAM	-	rna-XM_003538180.3
Chr11	SNP	12007419	T	A	T	10	10,0	A	17	0,17	UPSTREAM	-	rna-XM_003538180.3
Chr11	SNP	12007449	T	A	T	13	13,0	A	13	0,13	UPSTREAM	-	rna-XM_003538180.3
Chr11	SNP	12007780	G	A	G	14	14,0	A	8	0,8	UPSTREAM	-	rna-XM_003538180.3
Chr11	SNP	12007922	C	T	C	18	18,0	T	11	0,11	UPSTREAM	-	rna-XM_003538180.3
Chr11	SNP	12008022	T	A	T	18	18,0	A	14	0,14	UPSTREAM	-	rna-XM_003538180.3
Chr11	SNP	12008043	T	C	T	15	15,0	C	16	0,16	UPSTREAM	-	rna-XM_003538180.3
Chr11	SNP	12008237	C	G	C	14	14,0	G	21	0,21	UPSTREAM	-	rna-XM_003538180.3
Chr11	SNP	12008288	G	T	G	17	17,0	T	16	0,16	UPSTREAM	-	rna-XM_003538180.3
Chr11	SNP	12008518	T	C	T	21	21,0	C	17	0,17	UPSTREAM	-	rna-XM_003538180.3
Chr11	SNP	12008531	T	A	T	22	22,0	A	17	0,17	UPSTREAM	-	rna-XM_003538180.3
Chr11	InDel	11997760	CT	C	CT	17	17,0	C	11	0,11	DOWNSTREAM	-	rna-XM_003538180.3
Chr11	InDel	11998161	AC	A	AC	13	13,0	A	18	0,18	DOWNSTREAM	-	rna-XM_003538180.3
Chr11	InDel	11998239	T	TTA	T	12	12,0	TTA	12	0,12	DOWNSTREAM	-	rna-XM_003538180.3
Chr11	InDel	11998562	A	ATAAG	A	6	6,0	ATAAG	6	0,6	DOWNSTREAM	-	rna-XM_003538180.3
Chr11	InDel	11999318	A	AT	A	9	9,0	AT	13	0,13	DOWNSTREAM	-	rna-XM_003538180.3
Chr11	InDel	12002412	ACT	A	ACT	24	24,0	A	11	0,11	INTRON	-	rna-XM_003538180.3
Chr11	InDel	12004545	TAA	T	TAA	12	12,0	T	15	0,15	UPSTREAM	-	rna-XM_003538180.3
Chr11	InDel	12004770	G	GT	G	10	10,0	GT	5	0,5	UPSTREAM	-	rna-XM_003538180.3
Chr11	InDel	12005342	T	TA	T	21	20,0	TA	13	0,13	UPSTREAM	-	rna-XM_003538180.3
Chr11	InDel	12005453	AC	A	AC	19	19,0	A	13	0,13	UPSTREAM	-	rna-XM_003538180.3
Chr11	InDel	12006189	T	TG	T	13	13,0	TG	17	0,17	UPSTREAM	-	rna-XM_003538180.3
Chr11	InDel	12006417	G	GAC	G	22	22,0	GAC	10	0,10	UPSTREAM	-	rna-XM_003538180.3
Chr11	InDel	12007433	G	GTACCCTATTCTTACTAGAA	G	10	10,0	GTACCCTATTCTTACTAGAA	16	0,16	UPSTREAM	-	rna-XM_003538180.3
Chr11	InDel	12007822	G	GT	G	13	13,0	GT	9	0,9	UPSTREAM	-	rna-XM_003538180.3
Chr11	SNP	12020892	A	G	A	10	10,0	G	20	0,20	DOWNSTREAM	-	rna-NM_001365113.1
Chr11	SNP	12020927	A	G	A	10	10,0	G	14	0,14	DOWNSTREAM	-	rna-NM_001365113.1
Chr11	SNP	12020953	T	C	T	8	8,0	C	15	0,15	DOWNSTREAM	-	rna-NM_001365113.1
Chr11	SNP	12020986	C	T	C	8	8,0	T	17	0,17	DOWNSTREAM	-	rna-NM_001365113.1
Chr11	SNP	12020993	C	T	C	9	9,0	T	17	0,17	DOWNSTREAM	-	rna-NM_001365113.1
Chr11	SNP	12021000	G	C	G	8	8,0	C	16	0,16	DOWNSTREAM	-	rna-NM_001365113.1
Chr11	SNP	12021025	T	A	T	12	12,0	A	19	0,19	DOWNSTREAM	-	rna-NM_001365113.1
Chr11	SNP	12021032	A	G	A	12	12,0	G	17	0,17	DOWNSTREAM	-	rna-NM_001365113.1
Chr11	SNP	12021086	C	G	C	11	11,0	G	13	0,13	DOWNSTREAM	-	rna-NM_001365113.1
Chr11	SNP	12021126	G	A	G	10	10,0	A	9	0,9	DOWNSTREAM	-	rna-NM_001365113.1
Chr11	SNP	12021156	A	C	A	8	8,0	C	7	0,7	DOWNSTREAM	-	rna-NM_001365113.1
Chr11	SNP	12021163	G	C	G	6	6,0	C	6	0,6	DOWNSTREAM	-	rna-NM_001365113.1
Chr11	SNP	12021188	T	C	T	8	8,0	C	5	0,5	DOWNSTREAM	-	rna-NM_001365113.1
Chr11	SNP	12021681	C	T	C	17	17,0	T	11	0,11	DOWNSTREAM	-	rna-NM_001365113.1
Chr11	SNP	12021953	C	T	C	15	15,0	T	11	0,11	DOWNSTREAM	-	rna-NM_001365113.1
Chr11	SNP	12022019	A	C	A	13	13,0	C	10	0,10	DOWNSTREAM	-	rna-NM_001365113.1
Chr11	SNP	12022300	C	T	C	11	11,0	T	11	0,11	DOWNSTREAM	-	rna-NM_001365113.1
Chr11	SNP	12022364	A	G	A	11	11,0	G	8	0,8	DOWNSTREAM	-	rna-NM_001365113.1
Chr11	SNP	12022405	T	G	T	16	16,0	G	6	0,6	DOWNSTREAM	-	rna-NM_001365113.1
Chr11	SNP	12022466	C	T	C	19	19,0	T	10	0,10	DOWNSTREAM	-	rna-NM_001365113.1
Chr11	SNP	12022558	C	T	C	15	15,0	T	17	0,17	DOWNSTREAM	-	rna-NM_001365113.1
Chr11	SNP	12022853	G	C	G	18	18,0	C	9	0,9	DOWNSTREAM	-	rna-NM_001365113.1
Chr11	SNP	12023131	G	A	G	9	9,0	A	9	0,9	DOWNSTREAM	-	rna-NM_001365113.1
Chr11	SNP	12023762	G	A	G	12	12,0	A	11	0,11	DOWNSTREAM	-	rna-NM_001365113.1
Chr11	SNP	12023984	G	A	G	22	22,0	A	18	0,18	DOWNSTREAM	-	rna-NM_001365113.1
Chr11	SNP	12025368	A	T	A	13	13,0	T	10	1,9	DOWNSTREAM	-	rna-NM_001365113.1
Chr11	SNP	12025536	T	C	T	14	14,0	C	9	0,9	DOWNSTREAM	-	rna-NM_001365113.1
Chr11	SNP	12025613	T	G	T	20	20,0	G	6	0,6	DOWNSTREAM	-	rna-NM_001365113.1
Chr11	SNP	12026854	T	C	T	12	12,0	C	16	0,16	INTRON	-	rna-NM_001365113.1
Chr11	SNP	12027069	T	C	T	12	12,0	C	14	0,14	INTRON	-	rna-NM_001365113.1
Chr11	SNP	12027879	G	C	G	14	14,0	C	12	0,12	NON_SYNONYMOUS_CODING	Caa/Gaa	rna-NM_001365113.1
Chr11	SNP	12028201	A	T	A	17	17,0	T	20	0,20	INTRON	-	rna-NM_001365113.1
Chr11	SNP	12028210	T	C	T	16	16,0	C	19	0,19	INTRON	-	rna-NM_001365113.1
Chr11	SNP	12028395	C	T	C	19	19,0	T	15	1,14	INTRON	-	rna-NM_001365113.1
Chr11	SNP	12028496	A	T	A	21	21,0	T	18	0,18	INTRON	-	rna-NM_001365113.1
Chr11	SNP	12028566	C	T	C	18	18,0	T	11	0,11	INTRON	-	rna-NM_001365113.1
Chr11	SNP	12029882	A	T	A	11	11,0	T	6	0,6	INTRON	-	rna-NM_001365113.1
Chr11	SNP	12029985	T	G	T	15	15,0	G	9	0,9	INTRON	-	rna-NM_001365113.1
Chr11	SNP	12031581	T	C	T,C	11	1,10	C	9	0,9	UPSTREAM	-	rna-NM_001365113.1
Chr11	SNP	12031705	A	C	A,C	13	5,8	C	10	0,10	UPSTREAM	-	rna-NM_001365113.1
Chr11	SNP	12031762	T	C	T,C	18	10,8	N	.	.	UPSTREAM	-	rna-NM_001365113.1
Chr11	SNP	12031786	C	G	C,G	17	10,7	N	.	.	UPSTREAM	-	rna-NM_001365113.1
Chr11	SNP	12031816	T	A	T,A	12	7,5	T	11	11,0	UPSTREAM	-	rna-NM_001365113.1
Chr11	SNP	12031930	G	C	G,C	12	8,4	G	7	7,0	UPSTREAM	-	rna-NM_001365113.1
Chr11	SNP	12032147	A	T	A	11	11,0	T	11	0,11	UPSTREAM	-	rna-NM_001365113.1
Chr11	SNP	12032411	A	G	A	3	3,0	G	5	0,5	UPSTREAM	-	rna-NM_001365113.1
Chr11	SNP	12032441	T	C	T	3	3,0	C	6	0,6	UPSTREAM	-	rna-NM_001365113.1
Chr11	SNP	12032622	G	A	G	5	5,0	A	6	0,6	UPSTREAM	-	rna-NM_001365113.1
Chr11	SNP	12032840	C	T	C	14	14,0	T	13	0,13	UPSTREAM	-	rna-NM_001365113.1
Chr11	SNP	12032946	T	C	T	14	14,0	C	10	0,10	UPSTREAM	-	rna-NM_001365113.1
Chr11	SNP	12033033	C	T	C	13	13,0	T	8	0,8	UPSTREAM	-	rna-NM_001365113.1
Chr11	SNP	12033140	T	C	T	12	12,0	C	14	0,14	UPSTREAM	-	rna-NM_001365113.1
Chr11	SNP	12033850	C	T	C	16	16,0	T	8	0,8	UPSTREAM	-	rna-NM_001365113.1
Chr11	SNP	12033959	G	T	G	6	6,0	T	9	0,9	UPSTREAM	-	rna-NM_001365113.1
Chr11	SNP	12034171	C	T	C	8	8,0	T	10	0,10	UPSTREAM	-	rna-NM_001365113.1
Chr11	SNP	12034833	C	T	C	22	22,0	T	17	0,17	UPSTREAM	-	rna-NM_001365113.1
Chr11	SNP	12034902	T	A	T	18	18,0	A	18	0,18	UPSTREAM	-	rna-NM_001365113.1
Chr11	SNP	12034951	A	C	A	20	20,0	C	11	0,11	UPSTREAM	-	rna-NM_001365113.1
Chr11	SNP	12035106	A	G	A	11	11,0	G	15	0,15	UPSTREAM	-	rna-NM_001365113.1
Chr11	SNP	12035126	T	C	T	12	12,0	C	18	0,18	UPSTREAM	-	rna-NM_001365113.1
Chr11	SNP	12035203	T	A	T	14	14,0	A	12	0,12	UPSTREAM	-	rna-NM_001365113.1
Chr11	SNP	12035309	A	G	A	17	17,0	G	11	0,11	UPSTREAM	-	rna-NM_001365113.1
Chr11	InDel	12020829	TG	T	TG	12	12,0	T	19	0,19	DOWNSTREAM	-	rna-NM_001365113.1
Chr11	InDel	12020856	T	TGCTTACAAG	T	12	12,0	TGCTTACAAG	16	0,16	DOWNSTREAM	-	rna-NM_001365113.1
Chr11	InDel	12022184	T	TG	T	13	13,0	TG	19	0,19	DOWNSTREAM	-	rna-NM_001365113.1
Chr11	InDel	12022511	A	AC	A	19	19,0	AC	12	0,12	DOWNSTREAM	-	rna-NM_001365113.1
Chr11	InDel	12022570	G	GA	G	12	12,0	GA	16	0,16	DOWNSTREAM	-	rna-NM_001365113.1
Chr11	InDel	12022662	GT	G	GT	15	15,0	G	18	0,18	DOWNSTREAM	-	rna-NM_001365113.1
Chr11	InDel	12022714	T	TC	T	14	14,0	TC	19	0,19	DOWNSTREAM	-	rna-NM_001365113.1
Chr11	InDel	12023587	G	GT	G	12	12,0	GT	12	1,11	DOWNSTREAM	-	rna-NM_001365113.1
Chr11	InDel	12024673	AT	A	AT	11	11,0	A	11	0,11	DOWNSTREAM	-	rna-NM_001365113.1
Chr11	InDel	12026981	AT	A	AT	9	7,0	A	17	0,17	INTRON	-	rna-NM_001365113.1
Chr11	InDel	12027047	C	CAT	C	9	9,0	CAT	15	0,15	INTRON	-	rna-NM_001365113.1
Chr11	InDel	12027301	T	TA	T	13	13,0	TA	12	0,12	INTRON	-	rna-NM_001365113.1
Chr11	InDel	12027740	A	AT	A	14	14,0	AT	18	0,18	INTRON	-	rna-NM_001365113.1
Chr11	InDel	12028118	TTGAG	T	TTGAG	14	14,0	T	19	0,19	INTRON	-	rna-NM_001365113.1
Chr11	InDel	12028302	C	CG	C	11	11,0	CG	12	0,12	INTRON	-	rna-NM_001365113.1
Chr11	InDel	12028719	ATAAT	A,AAAT	ATAAT	16	16,0,0	A	11	0,11,0	INTRON	-	rna-NM_001365113.1
Chr11	InDel	12029819	CTTGAAATTAAAT	C	CTTGAAATTAAAT	10	10,0	C	5	0,5	INTRON	-	rna-NM_001365113.1
Chr11	InDel	12030845	CTTTTTTATA	C	CTTTTTTATA	13	13,0	C	3	0,3	UPSTREAM	-	rna-NM_001365113.1
Chr11	InDel	12031203	AT	A	AT	7	7,0	A	10	0,10	UPSTREAM	-	rna-NM_001365113.1
Chr11	InDel	12031574	G	GT	G,GT	11	1,10	GT	9	0,9	UPSTREAM	-	rna-NM_001365113.1
Chr11	InDel	12031589	TAA	T	TAA,T	10	1,9	T	10	0,10	UPSTREAM	-	rna-NM_001365113.1
Chr11	InDel	12031694	T	TAA,TA	T,TAA	12	5,7,0	TA	11	0,0,11	UPSTREAM	-	rna-NM_001365113.1
Chr11	InDel	12031739	CTTTTA	C	CTTTTA,C	17	8,9	CTTTTA	9	9,0	UPSTREAM	-	rna-NM_001365113.1
Chr11	InDel	12031835	TTCTGAGTTCTGACCAATTATTTTAATAA	T	TTCTGAGTTCTGACCAATTATTTTAATAA,T	13	8,5	TTCTGAGTTCTGACCAATTATTTTAATAA	10	10,0	UPSTREAM	-	rna-NM_001365113.1
Chr11	InDel	12031910	G	GT	G,GT	12	9,3	G	9	9,0	UPSTREAM	-	rna-NM_001365113.1
Chr11	InDel	12032155	T	TC	T	11	11,0	TC	11	0,11	UPSTREAM	-	rna-NM_001365113.1
Chr11	InDel	12032171	T	TA	T	10	10,0	TA	10	0,10	UPSTREAM	-	rna-NM_001365113.1
Chr11	InDel	12032879	C	CGT	C	13	13,0	CGT	11	0,11	UPSTREAM	-	rna-NM_001365113.1
Chr11	InDel	12032892	A	AACG	A	13	13,0	AACG	9	0,9	UPSTREAM	-	rna-NM_001365113.1
Chr11	SNP	12037837	A	C	A	23	23,0	C	19	0,19	DOWNSTREAM	-	rna-XM_014764056.1
Chr11	SNP	12038246	A	C	A	11	11,0	C	15	0,15	DOWNSTREAM	-	rna-XM_014764056.1
Chr11	SNP	12038342	G	T	G	12	12,0	T	13	0,13	DOWNSTREAM	-	rna-XM_014764056.1
Chr11	SNP	12038600	C	T	C,T	11	10,1	C	19	19,0	DOWNSTREAM	-	rna-XM_014764056.1
Chr11	SNP	12038869	T	C	T,C	14	12,2	T	15	15,0	DOWNSTREAM	-	rna-XM_014764056.1
Chr11	SNP	12038931	T	C	T	12	12,0	C	13	0,13	DOWNSTREAM	-	rna-XM_014764056.1
Chr11	SNP	12039179	T	G	T	17	17,0	G	12	0,12	DOWNSTREAM	-	rna-XM_014764056.1
Chr11	SNP	12039272	G	A	G	19	19,0	A	9	0,9	DOWNSTREAM	-	rna-XM_014764056.1
Chr11	SNP	12039771	G	A	G	19	19,0	A	13	0,13	DOWNSTREAM	-	rna-XM_014764056.1
Chr11	SNP	12039916	C	T	C	16	16,0	T	14	0,14	DOWNSTREAM	-	rna-XM_014764056.1
Chr11	SNP	12040862	T	C	T	14	14,0	C	17	0,17	DOWNSTREAM	-	rna-XM_014764056.1
Chr11	SNP	12042569	G	C	G	16	16,0	C	15	0,15	UTR_3_PRIME	-	rna-XM_014764056.1
Chr11	SNP	12043331	T	C	T	19	19,0	C	19	0,19	UTR_3_PRIME	-	rna-XM_014764056.1
Chr11	SNP	12044422	T	C	T	10	10,0	N	.	.	UTR_5_PRIME	-	rna-XM_014764056.1
Chr11	InDel	12039726	AT	ATT,A	AT,A	19	15,0,4	ATT	12	1,11,0	DOWNSTREAM	-	rna-XM_014764056.1
Chr11	InDel	12039850	CT	C	CT	15	15,0	CT,C	17	15,2	DOWNSTREAM	-	rna-XM_014764056.1
Chr11	InDel	12040819	C	CTT	C	10	8,0	CTT	18	0,18	DOWNSTREAM	-	rna-XM_014764056.1
Chr11	SNP	12053951	C	A	C	9	9,0	A	6	0,6	DOWNSTREAM	-	rna-NM_001251660.3
Chr11	SNP	12054033	C	T	C	10	10,0	T	7	0,7	DOWNSTREAM	-	rna-NM_001251660.3
Chr11	SNP	12054039	G	A	G	10	10,0	A	7	0,7	DOWNSTREAM	-	rna-NM_001251660.3
Chr11	SNP	12054314	C	T	C	12	12,0	T	12	0,12	DOWNSTREAM	-	rna-NM_001251660.3
Chr11	SNP	12054363	G	A	G	13	13,0	A	14	0,14	DOWNSTREAM	-	rna-NM_001251660.3
Chr11	SNP	12054598	T	C	T	10	10,0	C	10	0,10	DOWNSTREAM	-	rna-NM_001251660.3
Chr11	SNP	12055089	C	T	C	14	14,0	T	8	0,8	DOWNSTREAM	-	rna-NM_001251660.3
Chr11	SNP	12056845	G	A	G	12	12,0	A	13	0,13	DOWNSTREAM	-	rna-NM_001251660.3
Chr11	SNP	12058212	T	C	T	17	17,0	C	16	0,16	DOWNSTREAM	-	rna-NM_001251660.3
Chr11	SNP	12058319	G	A	G	17	17,0	A	14	0,14	DOWNSTREAM	-	rna-NM_001251660.3
Chr11	SNP	12059528	T	A	T	19	19,0	A	10	0,10	UPSTREAM	-	rna-NM_001251660.3
Chr11	SNP	12060097	G	A	G	17	17,0	A	16	0,16	UPSTREAM	-	rna-NM_001251660.3
Chr11	SNP	12060136	A	G	A	17	17,0	G	20	0,20	UPSTREAM	-	rna-NM_001251660.3
Chr11	SNP	12061678	A	T	A	8	8,0	T	17	0,17	UPSTREAM	-	rna-NM_001251660.3
Chr11	InDel	12057948	TTA	T	TTA	11	11,0	T	17	0,17	DOWNSTREAM	-	rna-NM_001251660.3
Chr11	SNP	12061919	A	G	A	7	7,0	G	15	0,15	UPSTREAM	-	rna-XM_006591561.1
Chr11	SNP	12062054	C	T	C	13	13,0	T	13	0,13	UPSTREAM	-	rna-XM_006591561.1
Chr11	SNP	12062427	G	A	G	27	27,0	A	15	0,15	UPSTREAM	-	rna-XM_006591561.1
Chr11	SNP	12063516	G	A	G	15	15,0	A	11	0,11	UPSTREAM	-	rna-XM_006591561.1
Chr11	SNP	12063882	T	C	T	17	17,0	C	13	0,13	UPSTREAM	-	rna-XM_006591561.1
Chr11	SNP	12064265	A	G	A	14	14,0	G	26	0,26	NON_SYNONYMOUS_CODING	Aaa/Gaa	rna-XM_006591561.1
Chr11	SNP	12064414	G	A	G	16	16,0	A	21	0,21	SYNONYMOUS_CODING	aaG/aaA	rna-XM_006591561.1
Chr11	SNP	12064654	T	C	T	15	15,0	C	10	0,10	DOWNSTREAM	-	rna-XM_006591561.1
Chr11	SNP	12066378	C	T	C	11	11,0	T	8	0,8	DOWNSTREAM	-	rna-XM_006591561.1
Chr11	SNP	12066574	A	G	A	19	19,0	G	17	0,17	DOWNSTREAM	-	rna-XM_006591561.1
Chr11	SNP	12066787	G	A	G,A	14	12,2	A	19	0,19	DOWNSTREAM	-	rna-XM_006591561.1
Chr11	SNP	12066840	C	T	C,T	11	9,2	C	18	18,0	DOWNSTREAM	-	rna-XM_006591561.1
Chr11	SNP	12066893	A	G	A	10	10,0	G	19	0,19	DOWNSTREAM	-	rna-XM_006591561.1
Chr11	SNP	12066960	G	A	G	12	12,0	A	17	0,17	DOWNSTREAM	-	rna-XM_006591561.1
Chr11	SNP	12067299	A	G	A	11	11,0	G	12	0,12	DOWNSTREAM	-	rna-XM_006591561.1
Chr11	SNP	12067341	A	G	A	12	12,0	G	14	0,14	DOWNSTREAM	-	rna-XM_006591561.1
Chr11	InDel	12061941	ATTTTAAAATTGATTCAATTTT	A	ATTTTAAAATTGATTCAATTTT	8	8,0	A	17	0,17	UPSTREAM	-	rna-XM_006591561.1
Chr11	InDel	12062834	CT	C	CT	20	20,0	C	19	0,19	UPSTREAM	-	rna-XM_006591561.1
Chr11	InDel	12065871	A	AGTAAAAC	A	16	16,0	AGTAAAAC	14	0,14	DOWNSTREAM	-	rna-XM_006591561.1
Chr11	InDel	12067529	TA	T	TA,T	16	13,2	TA	16	16,0	DOWNSTREAM	-	rna-XM_006591561.1
Chr11	SNP	12082525	T	G	T	9	9,0	G	11	0,11	DOWNSTREAM	-	rna-XM_014763679.2
Chr11	SNP	12082565	T	C	T	13	13,0	C	11	0,11	DOWNSTREAM	-	rna-XM_014763679.2
Chr11	SNP	12082606	T	C	T	13	13,0	C	16	0,16	DOWNSTREAM	-	rna-XM_014763679.2
Chr11	SNP	12083969	G	A	G	16	16,0	A	9	0,9	DOWNSTREAM	-	rna-XM_014763679.2
Chr11	SNP	12088198	C	A	C	8	8,0	A	12	0,12	UPSTREAM	-	rna-XM_014763679.2
Chr11	SNP	12088660	C	T	C	14	14,0	T	5	0,5	UPSTREAM	-	rna-XM_014763679.2
Chr11	SNP	12088723	G	A	G	17	17,0	A	10	0,10	UPSTREAM	-	rna-XM_014763679.2
Chr11	SNP	12089128	G	C	G	11	11,0	C	16	0,16	UPSTREAM	-	rna-XM_014763679.2
Chr11	SNP	12089917	A	T	A	9	9,0	T	14	0,14	UPSTREAM	-	rna-XM_006591098.3
Chr11	SNP	12090180	A	C	A	16	16,0	C	15	0,15	UPSTREAM	-	rna-XM_006591098.3
Chr11	SNP	12090525	T	C	T	14	14,0	C	17	0,17	UPSTREAM	-	rna-XM_006591098.3
Chr11	SNP	12091347	C	T	C	6	6,0	T	17	0,17	UPSTREAM	-	rna-XM_006591098.3
Chr11	SNP	12093899	C	T	C	23	23,0	T	25	0,25	INTRON	-	rna-XM_006591098.3
Chr11	SNP	12095504	C	T	C	9	9,0	T	11	0,11	INTRON	-	rna-XM_006591098.3
Chr11	SNP	12095512	T	C	T	9	9,0	C	11	0,11	INTRON	-	rna-XM_006591098.3
Chr11	SNP	12096080	G	A	G	15	15,0	A	18	0,18	NON_SYNONYMOUS_CODING	cGt/cAt	rna-XM_006591098.3
Chr11	SNP	12097368	G	A	G	17	17,0	A	21	0,21	DOWNSTREAM	-	rna-XM_006591098.3
Chr11	SNP	12097382	A	C	A	15	15,0	C	19	0,19	DOWNSTREAM	-	rna-XM_006591098.3
Chr11	SNP	12097669	G	A	G	20	20,0	A	15	0,15	DOWNSTREAM	-	rna-XM_006591098.3
Chr11	SNP	12101535	A	C	A	10	10,0	C	14	0,14	DOWNSTREAM	-	rna-XM_006591098.3
Chr11	InDel	12090146	A	AT	A	16	16,0	AT	15	0,15	UPSTREAM	-	rna-XM_006591098.3
Chr11	InDel	12090602	CA	C	CA	11	11,0	CA,C	11	2,9	UPSTREAM	-	rna-XM_006591098.3
Chr11	InDel	12091015	A	AT	A	8	8,0	AT	11	0,11	UPSTREAM	-	rna-XM_006591098.3
Chr11	InDel	12092360	A	AT	A	14	14,0	AT	17	0,17	UPSTREAM	-	rna-XM_006591098.3
Chr11	InDel	12098398	TA	T	TA	8	8,0	T	12	0,12	DOWNSTREAM	-	rna-XM_006591098.3
Chr11	InDel	12101145	T	TA	T	12	12,0	TA	9	0,9	DOWNSTREAM	-	rna-XM_006591098.3
Chr11	SNP	12112593	G	A	G	6	6,0	A	19	0,19	UPSTREAM	-	rna-XM_006591562.1
Chr11	SNP	12113875	T	C	T	10	10,0	C	9	0,9	UPSTREAM	-	rna-XM_006591562.1
Chr11	SNP	12113895	G	A	G	8	8,0	A	10	0,10	UPSTREAM	-	rna-XM_006591562.1
Chr11	SNP	12114642	A	C	A	7	7,0	C	12	0,12	UPSTREAM	-	rna-XM_006591562.1
Chr11	SNP	12115068	G	A	G	14	14,0	A	15	0,15	UPSTREAM	-	rna-XM_006591562.1
Chr11	SNP	12116243	T	C	T	4	4,0	C	14	0,14	UPSTREAM	-	rna-XM_006591562.1
Chr11	SNP	12117023	A	C	A	14	14,0	C	14	0,14	UPSTREAM	-	rna-XM_006591562.1
Chr11	SNP	12117223	C	T	C	12	12,0	T	14	0,14	UPSTREAM	-	rna-XM_006591562.1
Chr11	SNP	12117303	T	C	T	12	12,0	C	12	0,12	NON_SYNONYMOUS_CODING	cTg/cCg	rna-XM_006591562.1
Chr11	SNP	12117519	A	G	A	9	9,0	G	15	0,15	NON_SYNONYMOUS_CODING	aAt/aGt	rna-XM_006591562.1
Chr11	SNP	12118470	C	T	C	13	13,0	T	12	0,12	DOWNSTREAM	-	rna-XM_006591562.1
Chr11	SNP	12118490	C	T	C	12	12,0	T	11	0,11	DOWNSTREAM	-	rna-XM_006591562.1
Chr11	SNP	12118618	A	T	A	16	16,0	T	16	0,16	DOWNSTREAM	-	rna-XM_006591562.1
Chr11	SNP	12118874	T	C	T	18	18,0	C	15	0,15	DOWNSTREAM	-	rna-XM_006591562.1
Chr11	SNP	12118890	G	A	G	17	17,0	A	15	0,15	DOWNSTREAM	-	rna-XM_006591562.1
Chr11	SNP	12119308	C	T	C	15	15,0	T	11	0,11	DOWNSTREAM	-	rna-XM_006591562.1
Chr11	SNP	12119374	C	A	C	12	12,0	A	12	0,12	DOWNSTREAM	-	rna-XM_006591562.1
Chr11	SNP	12120778	C	T	C	15	15,0	T	8	0,8	DOWNSTREAM	-	rna-XM_006591562.1
Chr11	SNP	12120891	A	G	A	11	11,0	G	7	0,7	DOWNSTREAM	-	rna-XM_006591562.1
Chr11	SNP	12121709	T	G	T	15	15,0	G	8	0,8	DOWNSTREAM	-	rna-XM_006591562.1
Chr11	InDel	12116779	T	TA	T	11	11,0	TA	15	0,15	UPSTREAM	-	rna-XM_006591562.1
Chr11	InDel	12121873	CA	C	CA	16	16,0	C	19	0,19	DOWNSTREAM	-	rna-XM_006591562.1
Chr11	InDel	12122173	GT	G	GT	12	12,0	G	21	0,21	DOWNSTREAM	-	rna-XM_006591562.1
Chr11	SNP	12123799	C	A	C	16	16,0	A	19	1,18	UPSTREAM	-	rna-NM_001249757.2
Chr11	SNP	12124054	A	G	A	19	19,0	G	14	0,14	UPSTREAM	-	rna-NM_001249757.2
Chr11	SNP	12124258	T	C	T	18	18,0	C	7	0,7	UPSTREAM	-	rna-NM_001249757.2
Chr11	SNP	12125845	G	A	G	15	15,0	A	17	0,17	UPSTREAM	-	rna-NM_001249757.2
Chr11	SNP	12126203	G	A	G	14	14,0	A	14	0,14	UPSTREAM	-	rna-NM_001249757.2
Chr11	SNP	12126961	C	T	C	11	11,0	T	12	0,12	UPSTREAM	-	rna-NM_001249757.2
Chr11	SNP	12127227	G	A	G	10	10,0	A	12	0,12	UPSTREAM	-	rna-NM_001249757.2
Chr11	SNP	12127380	T	C	T	10	10,0	C	13	0,13	UPSTREAM	-	rna-NM_001249757.2
Chr11	SNP	12129256	T	C	T	7	7,0	C	14	0,14	INTRON	-	rna-NM_001249757.2
Chr11	SNP	12129982	A	C	A	24	24,0	C	11	0,11	INTRON	-	rna-NM_001249757.2
Chr11	SNP	12131223	T	A	T	10	10,0	A	10	0,10	DOWNSTREAM	-	rna-NM_001249757.2
Chr11	SNP	12131262	G	A	G	10	10,0	A	10	0,10	DOWNSTREAM	-	rna-NM_001249757.2
Chr11	SNP	12131366	T	C	T	15	15,0	C	16	0,16	DOWNSTREAM	-	rna-NM_001249757.2
Chr11	SNP	12131443	A	C	A	18	18,0	C	15	0,15	DOWNSTREAM	-	rna-NM_001249757.2
Chr11	SNP	12131484	A	G	A	15	15,0	G	15	0,15	DOWNSTREAM	-	rna-NM_001249757.2
Chr11	SNP	12131570	C	T	C	13	13,0	T	11	0,11	DOWNSTREAM	-	rna-NM_001249757.2
Chr11	SNP	12131633	A	G	A	22	22,0	G	16	0,16	DOWNSTREAM	-	rna-NM_001249757.2
Chr11	SNP	12132462	T	C	T	16	16,0	C	22	0,22	DOWNSTREAM	-	rna-NM_001249757.2
Chr11	InDel	12125276	T	TA	T	12	12,0	TA	11	0,11	UPSTREAM	-	rna-NM_001249757.2
Chr11	InDel	12125308	AT	A,ATT	AT	11	11,0,0	A	10	0,10,0	UPSTREAM	-	rna-NM_001249757.2
Chr11	InDel	12126216	G	GT	G	13	13,0	GT	16	0,16	UPSTREAM	-	rna-NM_001249757.2
Chr11	InDel	12126843	AAAAAAT	A	AAAAAAT	10	10,0	A	9	0,9	UPSTREAM	-	rna-NM_001249757.2
Chr11	InDel	12127705	AT	A	AT	9	9,0	A	17	0,17	UPSTREAM	-	rna-NM_001249757.2
Chr11	InDel	12129218	G	GAAT	G	6	6,0	GAAT	15	0,15	INTRON	-	rna-NM_001249757.2
Chr11	InDel	12130979	G	GA	G	11	11,0	GA	13	0,13	DOWNSTREAM	-	rna-NM_001249757.2
Chr11	InDel	12132198	C	CA	C	15	15,0	CA	10	0,8	DOWNSTREAM	-	rna-NM_001249757.2
Chr11	SNP	12132570	G	T	G	11	11,0	T	20	0,20	DOWNSTREAM	-	rna-XM_003539185.4
Chr11	SNP	12132973	A	C	A	6	6,0	C	15	0,15	DOWNSTREAM	-	rna-XM_003539185.4
Chr11	SNP	12133208	A	C	A	8	8,0	C	5	0,5	DOWNSTREAM	-	rna-XM_003539185.4
Chr11	SNP	12133735	C	T	C	12	12,0	T	13	0,13	DOWNSTREAM	-	rna-XM_003539185.4
Chr11	SNP	12134068	T	C	T	12	12,0	C	16	0,16	DOWNSTREAM	-	rna-XM_003539185.4
Chr11	SNP	12134107	A	T	A	12	12,0	T	14	0,14	DOWNSTREAM	-	rna-XM_003539185.4
Chr11	SNP	12134255	T	C	T	14	14,0	C	21	0,21	DOWNSTREAM	-	rna-XM_003539185.4
Chr11	SNP	12134321	G	A	G	14	14,0	A	19	0,19	DOWNSTREAM	-	rna-XM_003539185.4
Chr11	SNP	12136272	A	G	G	23	0,23	A	14	14,0	SYNONYMOUS_CODING	Tta/Cta	rna-XM_003539185.4
Chr11	SNP	12139580	C	T	C	9	9,0	T	9	0,9	UPSTREAM	-	rna-XM_003539185.4
Chr11	SNP	12139915	C	T	C	13	13,0	T	7	0,7	UPSTREAM	-	rna-XM_003539185.4
Chr11	SNP	12140184	C	T	C	11	11,0	T	10	0,10	UPSTREAM	-	rna-XM_003539185.4
Chr11	SNP	12141413	C	T	C	17	17,0	T	11	0,11	UPSTREAM	-	rna-XM_003539185.4
Chr11	SNP	12141599	G	A	G	10	10,0	A	12	0,12	UPSTREAM	-	rna-XM_003539185.4
Chr11	SNP	12141671	C	T	C	14	14,0	T	9	0,9	UPSTREAM	-	rna-XM_003539185.4
Chr11	SNP	12141998	C	A	C	10	10,0	A	10	0,10	UPSTREAM	-	rna-XM_003539185.4
Chr11	SNP	12142039	T	C	T	9	9,0	C	13	0,13	UPSTREAM	-	rna-XM_003539185.4
Chr11	SNP	12142757	T	A	T	16	16,0	A	9	1,8	UPSTREAM	-	rna-XM_003539185.4
Chr11	SNP	12142881	T	A	T	13	13,0	T,A	11	8,3	UPSTREAM	-	rna-XM_003539185.4
Chr11	SNP	12142907	C	G	C	13	13,0	C,G	14	11,3	UPSTREAM	-	rna-XM_003539185.4
Chr11	SNP	12142955	G	T	G	9	9,0	G,T	17	15,2	UPSTREAM	-	rna-XM_003539185.4
Chr11	SNP	12143062	T	C	T	12	12,0	C	22	2,20	UPSTREAM	-	rna-XM_003539185.4
Chr11	SNP	12143277	T	A	T	16	16,0	T,A	23	20,3	UPSTREAM	-	rna-XM_003539185.4
Chr11	SNP	12143316	G	C	G	16	16,0	G,C	23	15,8	UPSTREAM	-	rna-XM_003539185.4
Chr11	SNP	12143334	T	C	T	15	15,0	T,C	25	16,9	UPSTREAM	-	rna-XM_003539185.4
Chr11	SNP	12143390	G	A	G	13	13,0	G,A	34	22,12	UPSTREAM	-	rna-XM_003539185.4
Chr11	SNP	12143479	A	G	A	13	13,0	A,G	29	17,12	UPSTREAM	-	rna-XM_003539185.4
Chr11	InDel	12132933	T	TAA	T	11	11,0	TAA	19	0,19	DOWNSTREAM	-	rna-XM_003539185.4
Chr11	InDel	12133239	TA	T	TA	9	9,0	T	4	0,4	DOWNSTREAM	-	rna-XM_003539185.4
Chr11	InDel	12136859	GA	G	GA	14	14,0	G	10	0,10	INTRON	-	rna-XM_003539185.4
Chr11	InDel	12138484	G	GA	G	22	22,0	GA	12	0,12	INTRON	-	rna-XM_003539185.4
Chr11	InDel	12139403	C	CA	C	22	22,0	CA	4	0,4	UPSTREAM	-	rna-XM_003539185.4
Chr11	InDel	12139449	A	AT	A	19	19,0	AT	5	0,5	UPSTREAM	-	rna-XM_003539185.4
Chr11	InDel	12142826	A	ATT	A	16	16,0	A,ATT	11	8,3	UPSTREAM	-	rna-XM_003539185.4
Chr11	InDel	12142921	AGC	A	AGC	11	11,0	AGC,A	14	12,2	UPSTREAM	-	rna-XM_003539185.4
Chr11	InDel	12143327	AC	A	AC	16	16,0	AC,A	24	15,9	UPSTREAM	-	rna-XM_003539185.4
Chr11	InDel	12143341	A	AT	A	12	12,0	A,AT	24	15,9	UPSTREAM	-	rna-XM_003539185.4
Chr11	SNP	12143599	T	C	T	16	16,0	T,C	17	13,4	UPSTREAM	-	rna-NM_001255853.1
Chr11	SNP	12143617	T	C	T	18	18,0	T,C	16	14,2	UPSTREAM	-	rna-NM_001255853.1
Chr11	SNP	12144119	C	G	C	7	7,0	C,G	21	19,2	UPSTREAM	-	rna-NM_001255853.1
Chr11	SNP	12144154	C	G	C	6	6,0	C,G	20	18,2	UPSTREAM	-	rna-NM_001255853.1
Chr11	SNP	12144169	C	G	C	5	5,0	C,G	20	18,2	UPSTREAM	-	rna-NM_001255853.1
Chr11	SNP	12144219	T	C	T	7	7,0	T,C	22	19,3	UPSTREAM	-	rna-NM_001255853.1
Chr11	SNP	12144283	G	A	G	10	10,0	G,A	20	16,4	UPSTREAM	-	rna-NM_001255853.1
Chr11	SNP	12144300	A	G	A	10	10,0	G	21	0,21	UPSTREAM	-	rna-NM_001255853.1
Chr11	SNP	12144347	G	A	G	14	14,0	G,A	16	14,2	UPSTREAM	-	rna-NM_001255853.1
Chr11	SNP	12144454	T	C	T	13	13,0	C	7	0,7	UPSTREAM	-	rna-NM_001255853.1
Chr11	SNP	12145673	C	T	C	7	7,0	T	6	0,6	UPSTREAM	-	rna-NM_001255853.1
Chr11	SNP	12148169	T	C	T	16	16,0	C	22	0,22	SYNONYMOUS_CODING	Ttg/Ctg	rna-NM_001255853.1
Chr11	SNP	12149249	A	G	A	10	10,0	G	13	0,13	INTRON	-	rna-NM_001255853.1
Chr11	SNP	12149774	T	G	T	13	13,0	G	14	0,14	INTRON	-	rna-NM_001255853.1
Chr11	SNP	12149884	A	T	A	13	13,0	T	20	0,20	INTRON	-	rna-NM_001255853.1
Chr11	SNP	12150422	A	G	A	9	9,0	G	11	0,11	SYNONYMOUS_CODING	gcA/gcG	rna-NM_001255853.1
Chr11	SNP	12153791	A	G	A	12	12,0	G	15	0,15	DOWNSTREAM	-	rna-NM_001255853.1
Chr11	SNP	12154322	T	C	T	15	15,0	C	16	0,16	DOWNSTREAM	-	rna-NM_001255853.1
Chr11	SNP	12154372	A	G	A	15	15,0	G	13	0,13	DOWNSTREAM	-	rna-NM_001255853.1
Chr11	SNP	12154434	T	C	T	10	10,0	C	12	0,12	DOWNSTREAM	-	rna-NM_001255853.1
Chr11	SNP	12154501	T	C	T	6	6,0	C	12	0,12	DOWNSTREAM	-	rna-NM_001255853.1
Chr11	SNP	12154808	C	T	C	15	15,0	T	24	0,24	DOWNSTREAM	-	rna-NM_001255853.1
Chr11	SNP	12154870	T	C	T	13	13,0	C	20	0,20	DOWNSTREAM	-	rna-NM_001255853.1
Chr11	SNP	12155542	A	G	A	11	11,0	G	16	0,16	DOWNSTREAM	-	rna-NM_001255853.1
Chr11	SNP	12155869	T	C	T	14	14,0	C	10	0,10	DOWNSTREAM	-	rna-NM_001255853.1
Chr11	SNP	12156284	T	C	T	23	23,0	C	11	0,11	DOWNSTREAM	-	rna-NM_001255853.1
Chr11	SNP	12157243	C	T	C	10	10,0	C,T	9	1,8	DOWNSTREAM	-	rna-NM_001255853.1
Chr11	SNP	12158071	C	T	C	16	16,0	T	16	0,16	DOWNSTREAM	-	rna-NM_001255853.1
Chr11	SNP	12158096	G	A,T	G	20	20,0,0	A	17	0,17,0	DOWNSTREAM	-	rna-NM_001255853.1
Chr11	InDel	12144102	G	GA	G	7	7,0	G,GA	22	20,2	UPSTREAM	-	rna-NM_001255853.1
Chr11	InDel	12144202	AC	A	AC	6	6,0	AC,A	23	18,5	UPSTREAM	-	rna-NM_001255853.1
Chr11	InDel	12144259	TA	T	TA	9	9,0	TA,T	20	16,4	UPSTREAM	-	rna-NM_001255853.1
Chr11	InDel	12144510	CA	C	CA	11	11,0	C	8	0,8	UPSTREAM	-	rna-NM_001255853.1
Chr11	InDel	12145507	TG	T	TG	13	13,0	T	2	0,2	UPSTREAM	-	rna-NM_001255853.1
Chr11	InDel	12146461	T	TTTATATAATTTAATAAC	N	.	.	TTTATATAATTTAATAAC	6	0,6	UPSTREAM	-	rna-NM_001255853.1
Chr11	InDel	12146938	T	TTA	T	12	12,0	TTA	12	0,12	UPSTREAM	-	rna-NM_001255853.1
Chr11	InDel	12147426	C	CTA	C	11	11,0	CTA	12	0,12	UPSTREAM	-	rna-NM_001255853.1
Chr11	InDel	12147515	T	TTATATATATATATATA	T	12	12,0	TTATATATATATATATA	5	0,5	UPSTREAM	-	rna-NM_001255853.1
Chr11	InDel	12148300	C	CT	C	17	15,0	CT	10	1,8	INTRON	-	rna-NM_001255853.1
Chr11	InDel	12153892	C	CT	C	10	10,0	CT	10	0,10	DOWNSTREAM	-	rna-NM_001255853.1
Chr11	SNP	12164104	T	C	T	12	12,0	C	14	0,14	DOWNSTREAM	-	rna-XM_014764058.2
Chr11	SNP	12164306	T	C	T	11	11,0	C	12	0,12	DOWNSTREAM	-	rna-XM_014764058.2
Chr11	SNP	12164388	A	G	A	9	9,0	G	13	0,13	DOWNSTREAM	-	rna-XM_014764058.2
Chr11	SNP	12164403	G	A	G	10	10,0	A	15	0,15	DOWNSTREAM	-	rna-XM_014764058.2
Chr11	SNP	12164677	C	T	C	18	18,0	C,T	19	17,2	DOWNSTREAM	-	rna-XM_014764058.2
Chr11	SNP	12164725	G	A	G	16	16,0	G,A	13	1,12	DOWNSTREAM	-	rna-XM_014764058.2
Chr11	SNP	12164806	C	T	C	16	16,0	T	19	0,19	DOWNSTREAM	-	rna-XM_014764058.2
Chr11	SNP	12164889	C	G	C	18	18,0	C,G	25	22,3	DOWNSTREAM	-	rna-XM_014764058.2
Chr11	SNP	12165018	G	T	G	15	15,0	T	17	0,17	DOWNSTREAM	-	rna-XM_014764058.2
Chr11	SNP	12165651	T	C	T	23	23,0	C	23	0,23	DOWNSTREAM	-	rna-XM_014764058.2
Chr11	SNP	12165679	G	T	G	22	22,0	T	20	0,20	DOWNSTREAM	-	rna-XM_014764058.2
Chr11	SNP	12165758	A	G	A	18	18,0	G	20	0,20	DOWNSTREAM	-	rna-XM_014764058.2
Chr11	SNP	12165844	A	G	A	12	12,0	G	18	0,18	DOWNSTREAM	-	rna-XM_014764058.2
Chr11	SNP	12166439	C	T	C	18	18,0	T	23	0,23	DOWNSTREAM	-	rna-XM_014764058.2
Chr11	SNP	12166467	C	T	C	16	16,0	T	20	0,20	DOWNSTREAM	-	rna-XM_014764058.2
Chr11	SNP	12166560	C	T	C	13	13,0	T	16	0,16	DOWNSTREAM	-	rna-XM_014764058.2
Chr11	SNP	12166842	C	T	C	15	15,0	T	5	0,5	DOWNSTREAM	-	rna-XM_014764058.2
Chr11	SNP	12167148	C	T	C	15	15,0	T	12	0,12	DOWNSTREAM	-	rna-XM_014764058.2
Chr11	SNP	12167291	G	A	G	12	12,0	A	6	0,6	DOWNSTREAM	-	rna-XM_014764058.2
Chr11	SNP	12167781	G	A	G	12	12,0	A	12	0,12	DOWNSTREAM	-	rna-XM_014764058.2
Chr11	SNP	12168040	T	G	T	9	9,0	G	12	0,12	DOWNSTREAM	-	rna-XM_014764058.2
Chr11	SNP	12168516	T	C	T	19	19,0	C	20	0,20	DOWNSTREAM	-	rna-XM_014764058.2
Chr11	SNP	12174277	C	G	C	14	14,0	G	10	0,10	UPSTREAM	-	rna-XM_014764058.2
Chr11	SNP	12174481	T	C	T	19	19,0	C	11	0,11	UPSTREAM	-	rna-XM_014764058.2
Chr11	InDel	12166220	C	CACA	C	9	9,0	CACA	13	0,13	DOWNSTREAM	-	rna-XM_014764058.2
Chr11	InDel	12174345	A	AGGCGAGCCAGATGCTAGCCTGGGCGAGCCAGATGCTAGCCTG	A	15	15,0	AGGCGAGCCAGATGCTAGCCTGGGCGAGCCAGATGCTAGCCTG	6	0,6	UPSTREAM	-	rna-XM_014764058.2
Chr11	InDel	12174411	C	CT	C	19	19,0	CT	11	0,11	UPSTREAM	-	rna-XM_014764058.2
Chr11	SNP	12174638	G	A	G	18	18,0	A	13	0,13	UPSTREAM	-	rna-XM_026124424.1
[truncated: 10,189 more rows]

## Sheet: Table S6
Table S6: The function annotation information of variant genes in qSC11 between JY47 and ZYD00321.
GeneID	GO_annotation	KEGG_annotation
rna-XM_003539318.4	--	K13065|9.2e-282|gmx:100805962|K13065 shikimate O-hydroxycinnamoyltransferase [EC:2.3.1.133] | (RefSeq) spermidine hydroxycinnamoyl transferase-like
rna-XM_003538271.4	Biological Process: chromatin remodeling (GO:0006338);; Biological Process: regulation of flower development (GO:0009909);; Biological Process: defense response to bacterium (GO:0042742);; Molecular Function: identical protein binding (GO:0042802);; Biological Process: regulation of developmental growth (GO:0048638);;	K11663|1.2e-90|gmx:100807878|K11663 zinc finger HIT domain-containing protein 1 | (RefSeq) SWR1 complex subunit 6-like
rna-XM_014764081.2	--	K01411|0.0e+00|gmx:100799924|K01411 nardilysin [EC:3.4.24.61] | (RefSeq) nardilysin-like
rna-XM_006591655.1	Molecular Function: DNA binding (GO:0003677);; Biological Process: DNA recombination (GO:0006310);;	--
rna-XM_006591133.3	Molecular Function: phosphorelay response regulator activity (GO:0000156);; Biological Process: phosphorelay signal transduction system (GO:0000160);; Biological Process: regulation of transcription, DNA-templated (GO:0006355);; Biological Process: intracellular signal transduction (GO:0035556);;	K14492|6.9e-100|gmx:100804165|K14492 two-component response regulator ARR-A family | (RefSeq) two-component response regulator ORR9-like
rna-NM_001249746.2	Cellular Component: endoplasmic reticulum membrane (GO:0005789);; Biological Process: unsaturated fatty acid biosynthetic process (GO:0006636);; Cellular Component: integral component of membrane (GO:0016021);; Molecular Function: oxidoreductase activity, acting on paired donors, with oxidation of a pair of donors resulting in the reduction of molecular oxygen to two molecules of water (GO:001671…	K10257|5.8e-231|gmx:732540|K10257 acyl-lipid omega-3 desaturase [EC:1.14.19.25 1.14.19.35 1.14.19.36] | (RefSeq) FAD3-2b, FAD3C, GmFAD3-2b; microsomal omega-3 fatty acid desaturase
rna-NM_001255467.1	Molecular Function: peroxidase activity (GO:0004601);; Biological Process: response to oxidative stress (GO:0006979);; Molecular Function: heme binding (GO:0020037);; Molecular Function: metal ion binding (GO:0046872);; Biological Process: oxidation-reduction process (GO:0055114);;	K00430|1.6e-184|gmx:100812163|K00430 peroxidase [EC:1.11.1.7] | (RefSeq) peroxidase 4-like
rna-XM_014764092.2	Cellular Component: integral component of membrane (GO:0016021);;	K15015|2.2e-242|gmx:106795184|K15015 solute carrier family 32 (vesicular inhibitory amino acid transporter) | (RefSeq) vacuolar amino acid transporter 1-like
rna-NM_001249757.2	Biological Process: MAPK cascade (GO:0000165);; Cellular Component: cytosol (GO:0005829);; Cellular Component: plasma membrane (GO:0005886);; Biological Process: glycolytic process (GO:0006096);; Biological Process: protein targeting to membrane (GO:0006612);; Biological Process: water transport (GO:0006833);; Biological Process: hyperosmotic response (GO:0006972);; Biological Process: Golgi orga…	--
rna-XM_003538260.4	Molecular Function: N-acetyltransferase activity (GO:0008080);; Biological Process: metabolic process (GO:0008152);;	--
rna-XM_014763682.2	Molecular Function: protein serine/threonine kinase activity (GO:0004674);; Molecular Function: ATP binding (GO:0005524);; Biological Process: protein phosphorylation (GO:0006468);;	--
rna-XM_006591164.3	Cellular Component: mRNA cleavage and polyadenylation specificity factor complex (GO:0005847);; Biological Process: mRNA polyadenylation (GO:0006378);; Biological Process: mRNA cleavage (GO:0006379);; Molecular Function: hydrolase activity (GO:0016787);;	K14402|1.6e-71|gmx:102662981|K14402 cleavage and polyadenylation specificity factor subunit 2 | (RefSeq) cleavage and polyadenylation specificity factor subunit 2-like
rna-XM_003538219.4	Biological Process: nuclear-transcribed mRNA catabolic process (GO:0000956);; Molecular Function: protein kinase activity (GO:0004672);; Molecular Function: ubiquitin-protein transferase activity (GO:0004842);; Molecular Function: ATP binding (GO:0005524);; Cellular Component: early endosome (GO:0005769);; Cellular Component: trans-Golgi network (GO:0005802);; Biological Process: protein phosphor…	K16279|0.0e+00|gmx:100777576|K16279 E3 ubiquitin-protein ligase KEG [EC:2.7.11.1 2.3.2.27] | (RefSeq) E3 ubiquitin-protein ligase KEG-like
rna-XM_003538180.3	Molecular Function: nucleotide binding (GO:0000166);; Cellular Component: cytosol (GO:0005829);; Biological Process: proline biosynthetic process (GO:0006561);; Biological Process: response to heat (GO:0009408);; Biological Process: response to water deprivation (GO:0009414);; Biological Process: response to fructose (GO:0009750);; Biological Process: regulation of abscisic acid biosynthetic proc…	K09841|7.7e-156|gmx:100801691|K09841 xanthoxin dehydrogenase [EC:1.1.1.288] | (RefSeq) xanthoxin dehydrogenase-like
rna-XM_003539320.4	--	K13065|9.2e-282|gmx:100805962|K13065 shikimate O-hydroxycinnamoyltransferase [EC:2.3.1.133] | (RefSeq) spermidine hydroxycinnamoyl transferase-like
rna-XM_026124432.1	--	K06669|9.3e-23|gmx:100779503|K06669 structural maintenance of chromosome 3 (chondroitin sulfate proteoglycan 6) | (RefSeq) structural maintenance of chromosomes protein 3-like
rna-XM_003538126.4	Molecular Function: transporter activity (GO:0005215);; Cellular Component: plasma membrane (GO:0005886);; Biological Process: transport (GO:0006810);; Cellular Component: integral component of membrane (GO:0016021);;	K09872|8.7e-163|gmx:100818032|K09872 aquaporin PIP | (RefSeq) aquaporin PIP2-7
rna-XM_003537276.2	Biological Process: cation transport (GO:0006812);; Molecular Function: solute:proton antiporter activity (GO:0015299);; Cellular Component: integral component of membrane (GO:0016021);; Biological Process: transmembrane transport (GO:0055085);;	--
rna-XM_003539296.3	Molecular Function: protein serine/threonine phosphatase activity (GO:0004722);; Biological Process: protein dephosphorylation (GO:0006470);; Molecular Function: metal ion binding (GO:0046872);;	K17506|4.0e-191|gmx:100779913|K17506 protein phosphatase 1L [EC:3.1.3.16] | (RefSeq) probable protein phosphatase 2C 25
rna-XM_014763578.2	Cellular Component: intracellular (GO:0005622);; Molecular Function: organic cyclic compound binding (GO:0097159);; Molecular Function: heterocyclic compound binding (GO:1901363);;	K13098|7.3e-245|gmx:100778472|K13098 RNA-binding protein FUS | (RefSeq) transcription initiation factor TFIID subunit 15b
rna-XM_003537258.4	Molecular Function: non-membrane spanning protein tyrosine kinase activity (GO:0004715);; Molecular Function: ATP binding (GO:0005524);; Biological Process: protein phosphorylation (GO:0006468);;	--
rna-XM_003538220.4	Biological Process: karyogamy (GO:0000741);; Biological Process: RNA methylation (GO:0001510);; Cellular Component: cytosol (GO:0005829);; Biological Process: protein methylation (GO:0006479);; Molecular Function: zinc ion binding (GO:0008270);; Molecular Function: protein methyltransferase activity (GO:0008276);; Biological Process: pyrimidine ribonucleotide biosynthetic process (GO:0009220);; B…	K11436|0.0e+00|gmx:100778113|K11436 type I protein arginine methyltransferase [EC:2.1.1.319] | (RefSeq) probable protein arginine N-methyltransferase 3
rna-XM_014763679.2	Molecular Function: binding (GO:0005488);; Molecular Function: hydrolase activity (GO:0016787);; Biological Process: macromolecule metabolic process (GO:0043170);; Biological Process: primary metabolic process (GO:0044238);;	--
rna-XM_026124438.1	Molecular Function: nucleic acid binding (GO:0003676);; Molecular Function: DNA-directed 5'-3' RNA polymerase activity (GO:0003899);; Cellular Component: nucleus (GO:0005634);; Biological Process: transcription, DNA-templated (GO:0006351);; Molecular Function: zinc ion binding (GO:0008270);;	--
rna-XM_006590242.3	Cellular Component: nucleus (GO:0005634);; Molecular Function: sequence-specific DNA binding (GO:0043565);; Molecular Function: protein heterodimerization activity (GO:0046982);;	--
rna-XM_003539177.4	Molecular Function: licodione 2'-O-methyltransferase activity (GO:0030751);; Biological Process: methylation (GO:0032259);; Molecular Function: isoliquiritigenin 2'-O-methyltransferase activity (GO:0033802);; Molecular Function: protein dimerization activity (GO:0046983);;	K13066|1.7e-216|gmx:100784030|K13066 caffeic acid 3-O-methyltransferase [EC:2.1.1.68] | (RefSeq) isoliquiritigenin 2'-O-methyltransferase-like
rna-XM_014764085.1	Molecular Function: phosphatidate cytidylyltransferase activity (GO:0004605);; Cellular Component: integral component of membrane (GO:0016021);; Biological Process: CDP-diacylglycerol biosynthetic process (GO:0016024);;	--
rna-XM_006591176.3	Molecular Function: zinc ion transmembrane transporter activity (GO:0005385);; Cellular Component: integral component of membrane (GO:0016021);; Biological Process: zinc ion transmembrane transport (GO:0071577);;	K14709|7.8e-176|gmx:100784745|K14709 solute carrier family 39 (zinc transporter), member 1/2/3 | (RefSeq) zinc transporter 6, chloroplastic-like
rna-XM_014763569.1	Biological Process: proteolysis (GO:0006508);; Molecular Function: cysteine-type peptidase activity (GO:0008234);;	--
rna-XM_006591148.3	Biological Process: MAPK cascade (GO:0000165);; Molecular Function: inorganic phosphate transmembrane transporter activity (GO:0005315);; Molecular Function: carbohydrate:proton symporter activity (GO:0005351);; Biological Process: protein targeting to membrane (GO:0006612);; Molecular Function: organic anion transmembrane transporter activity (GO:0008514);; Cellular Component: chloroplast thylak…	K08193|1.3e-283|gmx:100787020|K08193 MFS transporter, ACS family, solute carrier family 17 (sodium-dependent inorganic phosphate cotransporter), other | (RefSeq) sodium-dependent phosphate transport protein 1, chloroplastic-like
rna-XM_014763583.1	Molecular Function: RNA binding (GO:0003723);;	--
rna-XM_014764078.2	Cellular Component: chloroplast thylakoid membrane (GO:0009535);; Cellular Component: photosystem I reaction center (GO:0009538);; Cellular Component: plastoglobule (GO:0010287);; Biological Process: photosynthesis (GO:0015979);;	K02695|1.4e-51|gmx:100806824|K02695 photosystem I subunit VI | (RefSeq) photosystem I reaction center subunit VI, chloroplastic-like
rna-XM_014763594.1	Molecular Function: nucleoside-triphosphatase activity (GO:0017111);;	--
rna-XM_003538179.2	Molecular Function: structural constituent of ribosome (GO:0003735);; Cellular Component: ribosome (GO:0005840);; Biological Process: translation (GO:0006412);;	K02899|2.9e-101|gmx:100801145|K02899 large subunit ribosomal protein L27 | (RefSeq) 50S ribosomal protein L27, chloroplastic-like
rna-XM_006591654.2	Biological Process: transport (GO:0006810);;	--
rna-XM_006591087.3	Molecular Function: nucleic acid binding (GO:0003676);; Molecular Function: glycerol-3-phosphate dehydrogenase [NAD+] activity (GO:0004367);; Biological Process: carbohydrate metabolic process (GO:0005975);; Cellular Component: glycerol-3-phosphate dehydrogenase complex (GO:0009331);; Biological Process: systemic acquired resistance (GO:0009627);; Biological Process: glycerol-3-phosphate cataboli…	K00006|1.0e-266|gmx:100796897|K00006 glycerol-3-phosphate dehydrogenase (NAD+) [EC:1.1.1.8] | (RefSeq) probable glycerol-3-phosphate dehydrogenase [NAD(+)] 1, cytosolic
rna-XM_006591144.2	Molecular Function: DNA binding (GO:0003677);; Cellular Component: nucleus (GO:0005634);; Biological Process: regulation of transcription, DNA-templated (GO:0006355);; Molecular Function: protein dimerization activity (GO:0046983);;	--
rna-NM_001365113.1	Cellular Component: integral component of membrane (GO:0016021);; Molecular Function: cellulose synthase (UDP-forming) activity (GO:0016760);; Biological Process: cellulose biosynthetic process (GO:0030244);;	--
rna-XM_006591660.1	Molecular Function: iron ion binding (GO:0005506);; Cellular Component: photosystem II (GO:0009523);; Cellular Component: chloroplast thylakoid membrane (GO:0009535);; Biological Process: response to herbicide (GO:0009635);; Biological Process: photosynthetic electron transport in photosystem II (GO:0009772);; Cellular Component: integral component of membrane (GO:0016021);; Molecular Function: o…	K02703|8.1e-225|gmx:100796523|K02703 photosystem II P680 reaction center D1 protein [EC:1.10.3.9] | (RefSeq) photosystem II protein D1-like
rna-XM_003538280.3	Molecular Function: peroxidase activity (GO:0004601);; Biological Process: response to oxidative stress (GO:0006979);; Molecular Function: heme binding (GO:0020037);; Molecular Function: metal ion binding (GO:0046872);; Biological Process: oxidation-reduction process (GO:0055114);;	K00430|9.3e-185|gmx:100813250|K00430 peroxidase [EC:1.11.1.7] | (RefSeq) peroxidase 4-like
rna-XM_006591132.3	Molecular Function: nucleic acid binding (GO:0003676);; Molecular Function: ion binding (GO:0043167);;	--
rna-XM_003538177.4	Molecular Function: serine-type endopeptidase inhibitor activity (GO:0004867);; Biological Process: response to wounding (GO:0009611);; Biological Process: negative regulation of peptidase activity (GO:0010466);;	--
rna-XM_006591633.3	Molecular Function: protein serine/threonine kinase activity (GO:0004674);; Cellular Component: nucleus (GO:0005634);; Biological Process: chloroplast organization (GO:0009658);; Biological Process: abscisic acid-activated signaling pathway (GO:0009738);; Biological Process: response to jasmonic acid (GO:0009753);; Biological Process: ethylene-activated signaling pathway (GO:0009873);; Biological…	--
rna-NM_001255802.1	Molecular Function: iron ion binding (GO:0005506);; Molecular Function: oxidoreductase activity, acting on paired donors, with incorporation or reduction of molecular oxygen, 2-oxoglutarate as one donor, and incorporation of one atom each of oxygen into both donors (GO:0016706);; Biological Process: oxidation-reduction process (GO:0055114);;	--
rna-NM_001251411.2	Biological Process: autophagosome assembly (GO:0000045);; Cellular Component: phagophore assembly site (GO:0000407);; Biological Process: protein targeting to vacuole (GO:0006623);; Biological Process: pollen germination (GO:0009846);;	K08334|6.2e-297|gmx:732646|K08334 beclin | (RefSeq) ATG6; beclin 1 protein
rna-NM_001361274.1	Molecular Function: DNA-binding transcription factor activity (GO:0003700);; Biological Process: regulation of transcription, DNA-templated (GO:0006355);; Molecular Function: sequence-specific DNA binding (GO:0043565);;	K13424|0.0e+00|gmx:100127421|K13424 WRKY transcription factor 33 | (RefSeq) WRKY19; probable WRKY transcription factor 25
rna-NM_001249182.1	Molecular Function: protein kinase activity (GO:0004672);; Molecular Function: ATP binding (GO:0005524);; Biological Process: protein phosphorylation (GO:0006468);; Biological Process: cell communication (GO:0007154);; Biological Process: cellular response to stimulus (GO:0051716);;	K08867|2.7e-267|gmx:100272208|K08867 WNK lysine deficient protein kinase [EC:2.7.11.1] | (RefSeq) WNK4; with no lysine kinase 4
rna-XM_003538283.3	Molecular Function: calmodulin-dependent protein kinase activity (GO:0004683);; Molecular Function: ATP binding (GO:0005524);; Biological Process: protein phosphorylation (GO:0006468);; Biological Process: signal transduction (GO:0007165);;	K07198|1.4e-266|gmx:100814847|K07198 5'-AMP-activated protein kinase, catalytic alpha subunit [EC:2.7.11.11] | (RefSeq) CBL-interacting serine/threonine-protein kinase 10-like
rna-XM_006591174.3	Molecular Function: 6-phosphofructo-2-kinase activity (GO:0003873);; Molecular Function: fructose-2,6-bisphosphate 2-phosphatase activity (GO:0004331);; Molecular Function: ATP binding (GO:0005524);; Cellular Component: cytosol (GO:0005829);; Cellular Component: plasma membrane (GO:0005886);; Biological Process: fructose metabolic process (GO:0006000);; Biological Process: fructose 6-phosphate me…	K01103|0.0e+00|gmx:100800965|K01103 6-phosphofructo-2-kinase / fructose-2,6-biphosphatase 3&#160; [EC:2.7.1.105 3.1.3.46] | (RefSeq) 6-phosphofructo-2-kinase/fructose-2,6-bisphosphatase-like
rna-XM_006591188.3	Molecular Function: [acyl-carrier-protein] S-malonyltransferase activity (GO:0004314);; Biological Process: ubiquinone biosynthetic process (GO:0006744);; Cellular Component: chloroplast stroma (GO:0009570);;	K00645|1.9e-151|gmx:100782227|K00645 [acyl-carrier-protein] S-malonyltransferase [EC:2.3.1.39] | (RefSeq) malonyl CoA-acyl carrier protein transacylase-like
rna-XM_006591079.3	Molecular Function: zinc ion binding (GO:0008270);;	--
rna-XM_026124427.1	Cellular Component: intracellular part (GO:0044424);;	K14948|8.8e-263|gmx:100794075|K14948 polypyrimidine tract-binding protein 2 | (RefSeq) polypyrimidine tract-binding protein homolog 1-like
rna-XM_003539171.3	Cellular Component: endosome (GO:0005768);; Cellular Component: Golgi apparatus (GO:0005794);; Cellular Component: trans-Golgi network (GO:0005802);; Cellular Component: plasma membrane (GO:0005886);; Biological Process: acetyl-CoA metabolic process (GO:0006084);; Cellular Component: chloroplast thylakoid lumen (GO:0009543);; Biological Process: plasmodesma organization (GO:0009663);; Biological …	--
rna-XM_026124430.1	Molecular Function: calcium ion binding (GO:0005509);;	--
rna-XM_003538159.3	Molecular Function: protein disulfide isomerase activity (GO:0003756);; Molecular Function: dolichyl-diphosphooligosaccharide-protein glycotransferase activity (GO:0004579);; Cellular Component: mitochondrion (GO:0005739);; Cellular Component: vacuolar membrane (GO:0005774);; Cellular Component: endoplasmic reticulum (GO:0005783);; Cellular Component: plasma membrane (GO:0005886);; Biological Pro…	K09580|0.0e+00|gmx:100790223|K09580 protein disulfide-isomerase A1 [EC:5.3.4.1] | (RefSeq) protein disulfide isomerase-like 1-4
rna-XM_003539262.2	Molecular Function: binding (GO:0005488);; Biological Process: transcription, DNA-templated (GO:0006351);;	--
rna-XM_003539288.3	Molecular Function: protein serine/threonine phosphatase activity (GO:0004722);; Biological Process: protein dephosphorylation (GO:0006470);; Molecular Function: metal ion binding (GO:0046872);;	K17506|8.0e-192|gmx:100813073|K17506 protein phosphatase 1L [EC:3.1.3.16] | (RefSeq) probable protein phosphatase 2C 25
rna-XM_003538161.4	Molecular Function: double-stranded RNA binding (GO:0003725);;	--
rna-XM_003539250.4	Molecular Function: chromatin binding (GO:0003682);;	--
rna-XM_014763685.2	Molecular Function: binding (GO:0005488);;	--
rna-XM_006591651.1	Cellular Component: plastid (GO:0009536);; Molecular Function: metal ion binding (GO:0046872);;	--
rna-XM_003537267.4	Biological Process: leaf morphogenesis (GO:0009965);;	--
rna-NM_001248563.2	Molecular Function: asparagine synthase (glutamine-hydrolyzing) activity (GO:0004066);; Molecular Function: ATP binding (GO:0005524);; Biological Process: glutamine metabolic process (GO:0006541);; Biological Process: L-asparagine biosynthetic process (GO:0070981);;	K01953|0.0e+00|gmx:100798318|K01953 asparagine synthase (glutamine-hydrolysing) [EC:6.3.5.4] | (RefSeq) asparagine synthetase [glutamine-hydrolyzing] 2
rna-XM_026124314.1	--	K10727|4.8e-57|gmx:102670055|K10727 chromatin licensing and DNA replication factor 1 | (RefSeq) CDT1-like protein b
rna-NM_001249440.2	Biological Process: transcription, DNA-templated (GO:0006351);; Biological Process: glycerol ether metabolic process (GO:0006662);; Molecular Function: electron transfer activity (GO:0009055);; Biological Process: plastid organization (GO:0009657);; Molecular Function: protein disulfide oxidoreductase activity (GO:0015035);; Biological Process: ncRNA metabolic process (GO:0034660);; Cellular Comp…	--
rna-XM_006591091.2	Biological Process: biosynthetic process (GO:0009058);; Biological Process: RNA metabolic process (GO:0016070);; Molecular Function: nucleotidyltransferase activity (GO:0016779);;	--
rna-XM_003539279.4	Molecular Function: transferase activity, transferring phosphorus-containing groups (GO:0016772);;	--
rna-XM_006591604.1	Molecular Function: carboxy-lyase activity (GO:0016831);; Biological Process: carboxylic acid metabolic process (GO:0019752);; Molecular Function: pyridoxal phosphate binding (GO:0030170);;	K01590|6.3e-129|gmx:100815568|K01590 histidine decarboxylase [EC:4.1.1.22] | (RefSeq) serine decarboxylase 1-like
rna-XM_003538204.4	Molecular Function: DNA binding (GO:0003677);; Molecular Function: chromatin binding (GO:0003682);; Cellular Component: nucleus (GO:0005634);;	--
rna-XM_003539172.4	Biological Process: regulation of transcription, DNA-templated (GO:0006355);;	--
rna-XM_006591127.3	Molecular Function: DNA binding (GO:0003677);; Molecular Function: DNA-directed 5'-3' RNA polymerase activity (GO:0003899);; Cellular Component: nucleus (GO:0005634);; Biological Process: transcription, DNA-templated (GO:0006351);;	K03013|3.7e-118|gmx:100799908|K03013 DNA-directed RNA polymerases I, II, and III subunit RPABC1 | (RefSeq) DNA-directed RNA polymerase V subunit 5C
rna-XM_014763680.1	Molecular Function: GTPase activator activity (GO:0008060);; Molecular Function: zinc ion binding (GO:0008270);; Biological Process: regulation of GTPase activity (GO:0032312);;	K12486|5.4e-224|gmx:100799376|K12486 stromal membrane-associated protein | (RefSeq) probable ADP-ribosylation factor GTPase-activating protein AGD11
rna-XM_003538198.4	Molecular Function: hydrolase activity (GO:0016787);;	K07766|7.3e-104|gmx:100811962|K07766 diphosphoinositol-polyphosphate diphosphatase [EC:3.6.1.52] | (RefSeq) nudix hydrolase 16, mitochondrial-like
rna-XM_003539317.4	Cellular Component: integral component of membrane (GO:0016021);;	K15015|3.2e-241|gmx:100804353|K15015 solute carrier family 32 (vesicular inhibitory amino acid transporter) | (RefSeq) vacuolar amino acid transporter 1-like
rna-XM_003538247.4	Molecular Function: oxidoreductase activity (GO:0016491);; Molecular Function: flavin adenine dinucleotide binding (GO:0050660);; Biological Process: oxidation-reduction process (GO:0055114);;	K17871|5.5e-301|gmx:100793544|K17871 NADH:ubiquinone reductase (non-electrogenic) [EC:1.6.5.9] | (RefSeq) internal alternative NAD(P)H-ubiquinone oxidoreductase A1, mitochondrial-like
rna-XM_006591609.2	Molecular Function: alcohol sulfotransferase activity (GO:0004027);; Biological Process: jasmonic acid metabolic process (GO:0009694);; Biological Process: response to jasmonic acid (GO:0009753);; Molecular Function: hydroxyjasmonate sulfotransferase activity (GO:0080131);;	--
rna-XM_003539266.4	Molecular Function: DNA binding (GO:0003677);;	--
rna-XM_003537285.4	Biological Process: DNA repair (GO:0006281);; Biological Process: DNA recombination (GO:0006310);; Molecular Function: 5'-flap endonuclease activity (GO:0017108);; Cellular Component: Slx1-Slx4 complex (GO:0033557);; Biological Process: nucleic acid phosphodiester bond hydrolysis (GO:0090305);;	K15078|6.7e-219|gmx:100801307|K15078 structure-specific endonuclease subunit SLX1 [EC:3.6.1.-] | (RefSeq) uncharacterized LOC100801307
rna-XM_026124517.1	Molecular Function: nucleic acid binding (GO:0003676);; Molecular Function: zinc ion binding (GO:0008270);; Cellular Component: plastid (GO:0009536);; Cellular Component: cytoplasmic vesicle (GO:0016023);;	--
rna-XM_003538215.4	Molecular Function: aspartic-type endopeptidase activity (GO:0004190);; Biological Process: proteolysis (GO:0006508);;	--
rna-XM_003537265.4	Molecular Function: hydrolase activity, hydrolyzing O-glycosyl compounds (GO:0004553);; Biological Process: carbohydrate metabolic process (GO:0005975);; Biological Process: asymmetric cell division (GO:0008356);; Biological Process: cytokinin-activated signaling pathway (GO:0009736);; Molecular Function: cation binding (GO:0043169);; Cellular Component: anchored component of plasma membrane (GO:…	--
rna-XM_006591080.3	Molecular Function: nucleic acid binding (GO:0003676);; Biological Process: RNA metabolic process (GO:0016070);; Biological Process: cellular process (GO:0044763);; Molecular Function: metal ion binding (GO:0046872);;	K15332|0.0e+00|gmx:100816103|K15332 tRNA (uracil-5-)-methyltransferase [EC:2.1.1.-] | (RefSeq) zinc finger CCCH domain-containing protein 24-like
rna-XM_006591189.3	Cellular Component: cytosol (GO:0005829);; Cellular Component: plasmodesma (GO:0009506);;	K17973|0.0e+00|gmx:100808947|K17973 N-terminal acetyltransferase B complex non-catalytic subunit | (RefSeq) phagocyte signaling-impaired protein-like
rna-XM_006591098.3	Molecular Function: nucleotide binding (GO:0000166);; Molecular Function: protein kinase activity (GO:0004672);; Biological Process: phosphorylation (GO:0016310);;	K04733|0.0e+00|gmx:100803275|K04733 interleukin-1 receptor-associated kinase 4 [EC:2.7.11.1] | (RefSeq) G-type lectin S-receptor-like serine/threonine-protein kinase At4g27290
rna-XM_003539289.4	Biological Process: response to fungus (GO:0009620);;	--
rna-XM_014764104.2	Biological Process: mitotic G2 phase (GO:0000085);; Biological Process: nuclear-transcribed mRNA catabolic process (GO:0000956);; Biological Process: regionalization (GO:0003002);; Molecular Function: ubiquitin-protein transferase activity (GO:0004842);; Cellular Component: mitochondrion (GO:0005739);; Biological Process: RNA processing (GO:0006396);; Biological Process: mRNA export from nucleus …	K10696|0.0e+00|gmx:100790744|K10696 E3 ubiquitin-protein ligase BRE1 [EC:2.3.2.27] | (RefSeq) E3 ubiquitin-protein ligase BRE1-like 1
rna-XM_003537273.3	Molecular Function: copper ion binding (GO:0005507);; Biological Process: lignin catabolic process (GO:0046274);; Cellular Component: apoplast (GO:0048046);; Molecular Function: hydroquinone:oxygen oxidoreductase activity (GO:0052716);; Biological Process: oxidation-reduction process (GO:0055114);;	K05909|0.0e+00|gmx:100785427|K05909 laccase [EC:1.10.3.2] | (RefSeq) laccase-3-like
rna-NM_001250441.2	Molecular Function: structural constituent of cell wall (GO:0005199);; Cellular Component: extracellular region (GO:0005576);; Cellular Component: cell wall (GO:0005618);; Biological Process: multicellular organism development (GO:0007275);;	--
rna-XM_014764089.1	--	K18270|0.0e+00|gmx:100819637|K18270 Rab3 GTPase-activating protein catalytic subunit | (RefSeq) rab3 GTPase-activating protein catalytic subunit-like
rna-NM_001358362.1	Molecular Function: double-stranded RNA binding (GO:0003725);; Cellular Component: cytoplasm (GO:0005737);; Biological Process: production of ta-siRNAs involved in RNA interference (GO:0010267);; Biological Process: production of miRNAs involved in gene silencing by miRNA (GO:0035196);; Biological Process: defense response to virus (GO:0051607);; Biological Process: production of siRNA involved i…	--
rna-XM_006591104.3	Molecular Function: purine ribonucleoside binding (GO:0032550);; Molecular Function: adenyl ribonucleotide binding (GO:0032559);; Molecular Function: anion binding (GO:0043168);; Biological Process: response to stimulus (GO:0050896);;	--
rna-XM_014763597.1	Molecular Function: binding (GO:0005488);;	--
rna-XM_006591568.1	--	K03013|3.2e-85|gmx:102669091|K03013 DNA-directed RNA polymerases I, II, and III subunit RPABC1 | (RefSeq) DNA-directed RNA polymerases I, II, and III subunit RPABC1-like
rna-XM_006591097.2	Molecular Function: nucleotide binding (GO:0000166);; Molecular Function: 3-oxoacyl-[acyl-carrier-protein] reductase (NADPH) activity (GO:0004316);; Cellular Component: cytosol (GO:0005829);; Biological Process: proline biosynthetic process (GO:0006561);; Biological Process: response to heat (GO:0009408);; Biological Process: response to water deprivation (GO:0009414);; Biological Process: respon…	K09841|7.0e-157|gmx:100786658|K09841 xanthoxin dehydrogenase [EC:1.1.1.288] | (RefSeq) xanthoxin dehydrogenase
rna-XM_003537277.4	Biological Process: metabolic process (GO:0008152);;	--
rna-XM_014763565.1	Molecular Function: transferase activity, transferring phosphorus-containing groups (GO:0016772);; Molecular Function: organic cyclic compound binding (GO:0097159);; Molecular Function: heterocyclic compound binding (GO:1901363);;	--
rna-NM_001251646.3	Molecular Function: structural constituent of ribosome (GO:0003735);; Cellular Component: ribosome (GO:0005840);; Biological Process: translation (GO:0006412);;	K02870|4.5e-87|gmx:100811654|K02870 large subunit ribosomal protein L12e | (RefSeq) 60S ribosomal protein L12-like
rna-XM_003538173.4	Molecular Function: UDP-N-acetylmuramate dehydrogenase activity (GO:0008762);; Biological Process: cytokinin metabolic process (GO:0009690);; Molecular Function: cytokinin dehydrogenase activity (GO:0019139);; Molecular Function: flavin adenine dinucleotide binding (GO:0050660);; Biological Process: oxidation-reduction process (GO:0055114);;	K00279|0.0e+00|gmx:100797430|K00279 cytokinin dehydrogenase [EC:1.5.99.12] | (RefSeq) cytokinin dehydrogenase 6
rna-NM_001361203.1	Cellular Component: ribosome (GO:0005840);; Biological Process: purine nucleotide biosynthetic process (GO:0006164);; Biological Process: pyrimidine ribonucleotide biosynthetic process (GO:0009220);;	K17408|1.7e-258|gmx:100811097|K17408 small subunit ribosomal protein S29 | (RefSeq) 28S ribosomal protein S29, mitochondrial-like
rna-XM_014764105.2	--	K05349|0.0e+00|gmx:100819117|K05349 beta-glucosidase [EC:3.2.1.21] | (RefSeq) beta-glucosidase BoGH3B-like
rna-NM_001250585.2	Molecular Function: structural constituent of ribosome (GO:0003735);; Cellular Component: cell wall (GO:0005618);; Cellular Component: nucleolus (GO:0005730);; Cellular Component: vacuole (GO:0005773);; Biological Process: translation (GO:0006412);; Cellular Component: membrane (GO:0016020);; Cellular Component: cytosolic small ribosomal subunit (GO:0022627);;	K02966|9.6e-78|gmx:100305587|K02966 small subunit ribosomal protein S19e | (RefSeq) uncharacterized LOC100305587
rna-XM_026124304.1	Molecular Function: catalytic activity (GO:0003824);; Biological Process: cellular metabolic process (GO:0044237);; Molecular Function: coenzyme binding (GO:0050662);;	--
rna-XM_006590264.3	--	K11363|1.2e-88|gmx:100802564|K11363 SAGA-associated factor 11 | (RefSeq) ataxin-7-like protein 3-like
rna-XM_014764086.2	Molecular Function: [acyl-carrier-protein] S-malonyltransferase activity (GO:0004314);; Biological Process: ubiquinone biosynthetic process (GO:0006744);; Cellular Component: chloroplast stroma (GO:0009570);;	K00645|2.6e-193|gmx:100806812|K00645 [acyl-carrier-protein] S-malonyltransferase [EC:2.3.1.39] | (RefSeq) malonyl CoA-acyl carrier protein transacylase-like
rna-XM_003538236.4	Biological Process: transition metal ion transport (GO:0000041);; Molecular Function: iron ion binding (GO:0005506);; Cellular Component: vacuole (GO:0005773);; Biological Process: fatty acid metabolic process (GO:0006631);; Molecular Function: electron transfer activity (GO:0009055);; Biological Process: suberin biosynthetic process (GO:0010345);; Molecular Function: alkane 1-monooxygenase activ…	K15401|1.3e-305|gmx:100787559|K15401 fatty acid omega-hydroxylase [EC:1.14.-.-] | (RefSeq) cytochrome P450 86A1-like
rna-XM_026124420.1	Molecular Function: DNA binding (GO:0003677);; Molecular Function: endonuclease activity (GO:0004519);; Biological Process: DNA metabolic process (GO:0006259);; Biological Process: nucleic acid phosphodiester bond hydrolysis (GO:0090305);;	K08991|3.4e-293|gmx:100798497|K08991 crossover junction endonuclease MUS81 [EC:3.1.22.-] | (RefSeq) crossover junction endonuclease MUS81
rna-XM_006590268.3	Molecular Function: calcium ion binding (GO:0005509);; Molecular Function: calcium-dependent phospholipid binding (GO:0005544);;	--
rna-XM_014764103.1	Biological Process: protein peptidyl-prolyl isomerization (GO:0000413);; Molecular Function: peptidyl-prolyl cis-trans isomerase activity (GO:0003755);; Cellular Component: endoplasmic reticulum (GO:0005783);; Biological Process: protein folding (GO:0006457);; Cellular Component: plasmodesma (GO:0009506);; Cellular Component: chloroplast (GO:0009507);; Biological Process: systemic acquired resist…	K01802|5.8e-109|gmx:100792140|K01802 peptidylprolyl isomerase [EC:5.2.1.8] | (RefSeq) peptidyl-prolyl cis-trans isomerase CYP20-1
rna-XM_014763584.1	Molecular Function: microtubule motor activity (GO:0003777);; Molecular Function: ATP binding (GO:0005524);; Cellular Component: kinesin complex (GO:0005871);; Cellular Component: microtubule (GO:0005874);; Biological Process: microtubule-based movement (GO:0007018);; Molecular Function: microtubule binding (GO:0008017);;	K10398|1.2e-72|gmx:106795049|K10398 kinesin family member 11 | (RefSeq) 125 kDa kinesin-related protein-like
rna-XM_003538241.4	Biological Process: rRNA processing (GO:0006364);; Cellular Component: chloroplast thylakoid membrane (GO:0009535);; Biological Process: response to blue light (GO:0009637);; Biological Process: chloroplast relocation (GO:0009902);; Cellular Component: chloroplast envelope (GO:0009941);; Biological Process: thylakoid membrane organization (GO:0010027);; Biological Process: response to red light (…	--
rna-NM_001255853.1	Biological Process: endonucleolytic cleavage involved in rRNA processing (GO:0000478);; Biological Process: RNA methylation (GO:0001510);; Molecular Function: nucleic acid binding (GO:0003676);; Cellular Component: nucleolus (GO:0005730);; Cellular Component: small nucleolar ribonucleoprotein complex (GO:0005732);; Cellular Component: Cajal body (GO:0015030);; Cellular Component: nuclear matrix (…	K14561|1.7e-166|vra:106761035|K14561 U3 small nucleolar ribonucleoprotein protein IMP4 | (RefSeq) U3 small nucleolar ribonucleoprotein protein IMP4
rna-XM_006591172.3	Molecular Function: potassium ion transmembrane transporter activity (GO:0015079);; Cellular Component: membrane (GO:0016020);; Biological Process: potassium ion transmembrane transport (GO:0071805);;	K03549|0.0e+00|gmx:100800428|K03549 KUP system potassium uptake protein | (RefSeq) potassium transporter 1-like
rna-XM_006591173.3	Cellular Component: chloroplast envelope (GO:0009941);;	--
rna-NM_001248048.1	Cellular Component: cytoplasm (GO:0005737);;	--
rna-XM_006591171.2	Biological Process: microtubule cytoskeleton organization (GO:0000226);; Biological Process: mitotic cell cycle (GO:0000278);; Biological Process: cytokinesis by cell plate formation (GO:0000911);; Molecular Function: DNA binding (GO:0003677);; Molecular Function: double-stranded RNA binding (GO:0003725);; Molecular Function: ribonuclease III activity (GO:0004525);; Molecular Function: ATP bindin…	--
rna-XM_003538224.3	Molecular Function: IMP cyclohydrolase activity (GO:0003937);; Molecular Function: phosphoribosylaminoimidazolecarboxamide formyltransferase activity (GO:0004643);; Biological Process: purine nucleotide biosynthetic process (GO:0006164);;	K00602|0.0e+00|gmx:100780790|K00602 phosphoribosylaminoimidazolecarboxamide formyltransferase / IMP cyclohydrolase [EC:2.1.2.3 3.5.4.10] | (RefSeq) bifunctional purine biosynthesis protein PurH-like
rna-NM_001363259.1	Cellular Component: cis-Golgi network (GO:0005801);; Biological Process: ER to Golgi vesicle-mediated transport (GO:0006888);;	K20303|3.1e-76|gmx:100305989|K20303 trafficking protein particle complex subunit 4 | (RefSeq) uncharacterized LOC100305989
rna-XM_026124315.1	Molecular Function: nucleic acid binding (GO:0003676);; Biological Process: macromolecule metabolic process (GO:0043170);; Biological Process: primary metabolic process (GO:0044238);;	--
rna-XM_026124300.1	Molecular Function: nucleic acid binding (GO:0003676);; Molecular Function: metal ion binding (GO:0046872);;	K09191|3.3e-50|gmx:100800196|K09191 general transcription factor IIIA | (RefSeq) zinc finger protein 141-like
rna-XM_006591182.3	Biological Process: regulation of ethylene biosynthetic process (GO:0010364);;	--
rna-XM_026124292.1	Cellular Component: ubiquitin ligase complex (GO:0000151);; Molecular Function: ubiquitin-protein transferase activity (GO:0004842);; Biological Process: protein ubiquitination (GO:0016567);;	--
rna-XM_006591187.2	Molecular Function: ATP binding (GO:0005524);; Biological Process: cellular protein modification process (GO:0006464);; Molecular Function: ubiquitin-like modifier activating enzyme activity (GO:0008641);; Molecular Function: ligase activity (GO:0016874);;	K03178|0.0e+00|gmx:100817492|K03178 ubiquitin-activating enzyme E1 [EC:6.2.1.45] | (RefSeq) ubiquitin-activating enzyme E1 1-like
rna-XM_014763563.1	Molecular Function: DNA binding (GO:0003677);; Molecular Function: zinc ion binding (GO:0008270);;	--
rna-XM_014763589.1	Molecular Function: nucleic acid binding (GO:0003676);; Molecular Function: catalytic activity (GO:0003824);; Biological Process: DNA metabolic process (GO:0006259);;	--
rna-XM_014764058.2	Biological Process: metabolic process (GO:0008152);; Molecular Function: transferase activity, transferring phosphorus-containing groups (GO:0016772);; Molecular Function: organic cyclic compound binding (GO:0097159);; Molecular Function: heterocyclic compound binding (GO:1901363);;	--
rna-NM_001317416.1	Cellular Component: extracellular region (GO:0005576);; Biological Process: plant-type cell wall organization (GO:0009664);; Cellular Component: membrane (GO:0016020);;	--
rna-XM_026124286.1	Molecular Function: orotate phosphoribosyltransferase activity (GO:0004588);; Molecular Function: orotidine-5'-phosphate decarboxylase activity (GO:0004590);; Biological Process: 'de novo' pyrimidine nucleobase biosynthetic process (GO:0006207);; Biological Process: 'de novo' UMP biosynthetic process (GO:0044205);;	K13421|1.2e-270|gmx:100807008|K13421 uridine monophosphate synthetase [EC:2.4.2.10 4.1.1.23] | (RefSeq) uridine 5'-monophosphate synthase-like
rna-XM_014764075.2	Molecular Function: ATP binding (GO:0005524);; Molecular Function: 1-phosphatidylinositol-4-phosphate 5-kinase activity (GO:0016308);; Biological Process: phosphatidylinositol phosphorylation (GO:0046854);;	K00889|0.0e+00|gmx:100811434|K00889 1-phosphatidylinositol-4-phosphate 5-kinase [EC:2.7.1.68] | (RefSeq) phosphatidylinositol 4-phosphate 5-kinase 6-like
rna-XM_003539305.4	Cellular Component: mitochondrion (GO:0005739);; Cellular Component: membrane (GO:0016020);;	K17769|1.0e-46|gmx:100792157|K17769 mitochondrial import receptor subunit TOM22 | (RefSeq) mitochondrial import receptor subunit TOM9-2-like
rna-XM_003538277.4	Molecular Function: peroxidase activity (GO:0004601);; Biological Process: response to oxidative stress (GO:0006979);; Molecular Function: heme binding (GO:0020037);; Molecular Function: metal ion binding (GO:0046872);; Biological Process: oxidation-reduction process (GO:0055114);;	K00430|3.2e-174|gmx:100811634|K00430 peroxidase [EC:1.11.1.7] | (RefSeq) cationic peroxidase 1-like
rna-XM_026124431.1	Molecular Function: calcium ion binding (GO:0005509);;	--

## Sheet: Table S7
Table S7: SNPs and InDels of five candidate genes of qSC11.
GeneID	Gene name	Variation type	Position	Refrence	Alternate	JY47	ZYD00321	Effect	Codon_change
rna-XM_006591097.2	LOC100786658	SNP	11956524	C	T	C	T	DOWNSTREAM	-
rna-XM_006591097.2	LOC100786658	SNP	11956676	G	T	G	T	DOWNSTREAM	-
rna-XM_006591097.2	LOC100786658	SNP	11956721	G	A	G	A	DOWNSTREAM	-
rna-XM_006591097.2	LOC100786658	SNP	11958611	A	C	A	C	DOWNSTREAM	-
rna-XM_006591097.2	LOC100786658	SNP	11958913	A	C	N	C	DOWNSTREAM	-
rna-XM_006591097.2	LOC100786658	SNP	11959140	A	T	T	N	DOWNSTREAM	-
rna-XM_006591097.2	LOC100786658	SNP	11959530	T	G	T	G	DOWNSTREAM	-
rna-XM_006591097.2	LOC100786658	SNP	11960419	C	G	C	G	UTR_3_PRIME	-
rna-XM_006591097.2	LOC100786658	SNP	11960509	C	G	C	G	UTR_3_PRIME	-
rna-XM_006591097.2	LOC100786658	SNP	11961940	T	C	T	C	INTRON	-
rna-XM_006591097.2	LOC100786658	SNP	11964241	C	A	C	A	UPSTREAM	-
rna-XM_006591097.2	LOC100786658	SNP	11964318	A	G	A	G	UPSTREAM	-
rna-XM_006591097.2	LOC100786658	SNP	11964446	C	T	C	T	UPSTREAM	-
rna-XM_006591097.2	LOC100786658	SNP	11964671	C	T	C	T	UPSTREAM	-
rna-XM_006591097.2	LOC100786658	SNP	11965801	A	G	A	G	UPSTREAM	-
rna-XM_006591097.2	LOC100786658	SNP	11966005	C	A	C	A	UPSTREAM	-
rna-XM_006591097.2	LOC100786658	SNP	11966385	C	T	C	T	UPSTREAM	-
rna-XM_006591097.2	LOC100786658	SNP	11966506	A	G	A	G	UPSTREAM	-
rna-XM_006591097.2	LOC100786658	SNP	11967246	A	G	A	G	UPSTREAM	-
rna-XM_006591097.2	LOC100786658	SNP	11968783	C	A	C	A	UPSTREAM	-
rna-XM_006591097.2	LOC100786658	SNP	11968800	A	G	G	A	UPSTREAM	-
rna-XM_006591097.2	LOC100786658	InDel	11957620	A	AC	A	AC	DOWNSTREAM	-
rna-XM_006591097.2	LOC100786658	InDel	11958717	T	TTATA	TTATA	N	DOWNSTREAM	-
rna-XM_006591097.2	LOC100786658	InDel	11958740	T	TC	T	TC	DOWNSTREAM	-
rna-XM_006591097.2	LOC100786658	InDel	11958840	AT	A	AT	A	DOWNSTREAM	-
rna-XM_006591097.2	LOC100786658	InDel	11959468	GAGTA	G	GAGTA	G	DOWNSTREAM	-
rna-XM_006591097.2	LOC100786658	InDel	11959750	ATT	AT,A	ATT	AT	DOWNSTREAM	-
rna-XM_006591097.2	LOC100786658	InDel	11963548	GA	G	GA	G	INTRON	-
rna-XM_006591097.2	LOC100786658	InDel	11965399	A	ATCT	A	A,ATCT	UPSTREAM	-
rna-XM_006591097.2	LOC100786658	InDel	11966311	GA	G	GA	G	UPSTREAM	-
rna-XM_006591097.2	LOC100786658	InDel	11967322	C	CAT	C	CAT	UPSTREAM	-
rna-XM_003538180.3	LOC100801691	SNP	11995064	G	A	G	A	DOWNSTREAM	-
rna-XM_003538180.3	LOC100801691	SNP	11995132	C	T	C	T	DOWNSTREAM	-
rna-XM_003538180.3	LOC100801691	SNP	11997019	C	T	C	T	DOWNSTREAM	-
rna-XM_003538180.3	LOC100801691	SNP	11997384	A	G	A	G	DOWNSTREAM	-
rna-XM_003538180.3	LOC100801691	SNP	11997423	C	T	C	T	DOWNSTREAM	-
rna-XM_003538180.3	LOC100801691	SNP	11997864	A	G	A	G	DOWNSTREAM	-
rna-XM_003538180.3	LOC100801691	SNP	11998040	A	G	A	G	DOWNSTREAM	-
rna-XM_003538180.3	LOC100801691	SNP	11998798	T	A	T	A	DOWNSTREAM	-
rna-XM_003538180.3	LOC100801691	SNP	11999075	A	G	A	G	DOWNSTREAM	-
rna-XM_003538180.3	LOC100801691	SNP	11999571	T	C	T	C	DOWNSTREAM	-
rna-XM_003538180.3	LOC100801691	SNP	11999682	C	T	C	T	DOWNSTREAM	-
rna-XM_003538180.3	LOC100801691	SNP	11999707	T	G	T	G	DOWNSTREAM	-
rna-XM_003538180.3	LOC100801691	SNP	11999745	T	C	T	C	DOWNSTREAM	-
rna-XM_003538180.3	LOC100801691	SNP	11999779	A	G	A	G	DOWNSTREAM	-
rna-XM_003538180.3	LOC100801691	SNP	11999854	G	A	G	A	DOWNSTREAM	-
rna-XM_003538180.3	LOC100801691	SNP	11999874	G	A	G	A	DOWNSTREAM	-
rna-XM_003538180.3	LOC100801691	SNP	12000842	G	A	G	A	SYNONYMOUS_CODING	atC/atT
rna-XM_003538180.3	LOC100801691	SNP	12001030	A	G	A	G	INTRON	-
rna-XM_003538180.3	LOC100801691	SNP	12001089	A	T	A	T	INTRON	-
rna-XM_003538180.3	LOC100801691	SNP	12001099	G	A	G	A	INTRON	-
rna-XM_003538180.3	LOC100801691	SNP	12001115	G	C	G	C	INTRON	-
rna-XM_003538180.3	LOC100801691	SNP	12001799	C	G	C	G	INTRON	-
rna-XM_003538180.3	LOC100801691	SNP	12002480	T	C	T	C	INTRON	-
rna-XM_003538180.3	LOC100801691	SNP	12002496	A	T	A	T	INTRON	-
rna-XM_003538180.3	LOC100801691	SNP	12004127	G	A	G	A	UPSTREAM	-
rna-XM_003538180.3	LOC100801691	SNP	12004195	A	G	A	G	UPSTREAM	-
rna-XM_003538180.3	LOC100801691	SNP	12004386	T	A	T	A	UPSTREAM	-
rna-XM_003538180.3	LOC100801691	SNP	12004421	G	T	G	T	UPSTREAM	-
rna-XM_003538180.3	LOC100801691	SNP	12004515	A	G	A	G	UPSTREAM	-
rna-XM_003538180.3	LOC100801691	SNP	12004575	G	A	G	A	UPSTREAM	-
rna-XM_003538180.3	LOC100801691	SNP	12004664	C	T	C	T	UPSTREAM	-
rna-XM_003538180.3	LOC100801691	SNP	12004721	T	A	T	A	UPSTREAM	-
rna-XM_003538180.3	LOC100801691	SNP	12004747	T	A	T	A	UPSTREAM	-
rna-XM_003538180.3	LOC100801691	SNP	12005106	T	C	T	C	UPSTREAM	-
rna-XM_003538180.3	LOC100801691	SNP	12005149	T	A	T	A	UPSTREAM	-
rna-XM_003538180.3	LOC100801691	SNP	12005312	G	T	G	G,T	UPSTREAM	-
rna-XM_003538180.3	LOC100801691	SNP	12005464	G	A	G	A	UPSTREAM	-
rna-XM_003538180.3	LOC100801691	SNP	12005595	A	T	A	T	UPSTREAM	-
rna-XM_003538180.3	LOC100801691	SNP	12005803	C	G	C	G	UPSTREAM	-
rna-XM_003538180.3	LOC100801691	SNP	12005855	A	G	A	G	UPSTREAM	-
rna-XM_003538180.3	LOC100801691	SNP	12006067	T	A	T	A	UPSTREAM	-
rna-XM_003538180.3	LOC100801691	SNP	12006892	A	C	A	C	UPSTREAM	-
rna-XM_003538180.3	LOC100801691	SNP	12006931	A	G	A	G	UPSTREAM	-
rna-XM_003538180.3	LOC100801691	SNP	12007419	T	A	T	A	UPSTREAM	-
rna-XM_003538180.3	LOC100801691	SNP	12007449	T	A	T	A	UPSTREAM	-
rna-XM_003538180.3	LOC100801691	SNP	12007780	G	A	G	A	UPSTREAM	-
rna-XM_003538180.3	LOC100801691	SNP	12007922	C	T	C	T	UPSTREAM	-
rna-XM_003538180.3	LOC100801691	SNP	12008022	T	A	T	A	UPSTREAM	-
rna-XM_003538180.3	LOC100801691	SNP	12008043	T	C	T	C	UPSTREAM	-
rna-XM_003538180.3	LOC100801691	SNP	12008237	C	G	C	G	UPSTREAM	-
rna-XM_003538180.3	LOC100801691	SNP	12008288	G	T	G	T	UPSTREAM	-
rna-XM_003538180.3	LOC100801691	SNP	12008518	T	C	T	C	UPSTREAM	-
rna-XM_003538180.3	LOC100801691	SNP	12008531	T	A	T	A	UPSTREAM	-
rna-XM_003538180.3	LOC100801691	InDel	11997760	CT	C	CT	C	DOWNSTREAM	-
rna-XM_003538180.3	LOC100801691	InDel	11998161	AC	A	AC	A	DOWNSTREAM	-
rna-XM_003538180.3	LOC100801691	InDel	11998239	T	TTA	T	TTA	DOWNSTREAM	-
rna-XM_003538180.3	LOC100801691	InDel	11998562	A	ATAAG	A	ATAAG	DOWNSTREAM	-
rna-XM_003538180.3	LOC100801691	InDel	11999318	A	AT	A	AT	DOWNSTREAM	-
rna-XM_003538180.3	LOC100801691	InDel	12002412	ACT	A	ACT	A	INTRON	-
rna-XM_003538180.3	LOC100801691	InDel	12004545	TAA	T	TAA	T	UPSTREAM	-
rna-XM_003538180.3	LOC100801691	InDel	12004770	G	GT	G	GT	UPSTREAM	-
rna-XM_003538180.3	LOC100801691	InDel	12005342	T	TA	T	TA	UPSTREAM	-
rna-XM_003538180.3	LOC100801691	InDel	12005453	AC	A	AC	A	UPSTREAM	-
rna-XM_003538180.3	LOC100801691	InDel	12006189	T	TG	T	TG	UPSTREAM	-
rna-XM_003538180.3	LOC100801691	InDel	12006417	G	GAC	G	GAC	UPSTREAM	-
rna-XM_003538180.3	LOC100801691	InDel	12007433	G	GTACCCTATTCTTACTAGAA	G	GTACCCTATTCTTACTAGAA	UPSTREAM	-
rna-XM_003538180.3	LOC100801691	InDel	12007822	G	GT	G	GT	UPSTREAM	-
rna-XM_014764078.2	LOC100806824	SNP	12784426	T	C	T	C	INTRON	-
rna-XM_014764078.2	LOC100806824	SNP	12784440	G	A	G	A	INTRON	-
gene-LOC100795475	LOC100795475	SNP	15070105	C	T	C	T	SYNONYMOUS_CODING	gcG/gcA
gene-LOC100795475	LOC100795475	SNP	15070119	T	C	T	C	NON_SYNONYMOUS_CODING	Act/Gct
gene-LOC100795475	LOC100795475	SNP	15070315	C	T	C	T	NON_SYNONYMOUS_CODING	cGt/cAt
gene-LOC100795475	LOC100795475	SNP	15073447	G	T	G	T	INTRON	-
gene-LOC100795475	LOC100795475	SNP	15074659	T	C	T	C	INTRON	-
gene-LOC100795475	LOC100795475	SNP	15076945	G	A	G	A	INTRON	-
gene-LOC100795475	LOC100795475	InDel	15075965	TTTTATATATATATATATATATA	T	N	T	INTRON	-
rna-XM_003538236.4	LOC100787559	SNP	20342880	T	C	T	C	DOWNSTREAM	-
rna-XM_003538236.4	LOC100787559	SNP	20342923	A	G	A	G	DOWNSTREAM	-
rna-XM_003538236.4	LOC100787559	SNP	20343169	T	C	T	C	DOWNSTREAM	-
rna-XM_003538236.4	LOC100787559	SNP	20343237	A	G	A	G	DOWNSTREAM	-
rna-XM_003538236.4	LOC100787559	SNP	20344781	C	T	C	T	INTRON	-
rna-XM_003538236.4	LOC100787559	SNP	20344799	G	T	G	T	INTRON	-
rna-XM_003538236.4	LOC100787559	SNP	20348512	A	G	A	G	UPSTREAM	-
rna-XM_003538236.4	LOC100787559	SNP	20348648	A	G	A	G	UPSTREAM	-
rna-XM_003538236.4	LOC100787559	SNP	20348980	C	T	C	T	UPSTREAM	-
rna-XM_003538236.4	LOC100787559	SNP	20349384	T	C	T	C	UPSTREAM	-
rna-XM_003538236.4	LOC100787559	SNP	20349479	A	G	A	G	UPSTREAM	-
rna-XM_003538236.4	LOC100787559	SNP	20349486	A	G	A	G	UPSTREAM	-
rna-XM_003538236.4	LOC100787559	SNP	20350422	T	A	T	A	UPSTREAM	-
rna-XM_003538236.4	LOC100787559	SNP	20350602	C	A	C,A	C	UPSTREAM	-
rna-XM_003538236.4	LOC100787559	SNP	20350640	C	T	C,T	C	UPSTREAM	-
rna-XM_003538236.4	LOC100787559	SNP	20350889	C	A	C	C,A	UPSTREAM	-
rna-XM_003538236.4	LOC100787559	SNP	20350929	T	G	T	T,G	UPSTREAM	-
rna-XM_003538236.4	LOC100787559	SNP	20350944	T	C	T	T,C	UPSTREAM	-
rna-XM_003538236.4	LOC100787559	SNP	20351001	A	G	A	A,G	UPSTREAM	-
rna-XM_003538236.4	LOC100787559	SNP	20351046	G	T	G	G,T	UPSTREAM	-
rna-XM_003538236.4	LOC100787559	SNP	20351119	A	C	A	A,C	UPSTREAM	-
rna-XM_003538236.4	LOC100787559	InDel	20341996	T	TGTAGGACCAAAAAATGACATAACAAAACAAATTACTAGAACCACCAAGTCGGAATAACAAAAACAAAATC	T	TGTAGGACCAAAAAATGACATAACAAAACAAATTACTAGAACCACCAAGTCGGAATAACAAAAACAAAATC	DOWNSTREAM	-
